# Supplementary material for: Variations in cag pathogenicity island genes of Helicobacter pylori from Latin American groups may influence neoplastic progression to gastric cancer
Source: Sci Rep. 2020 Apr 16;10:6570. doi: 10.1038/s41598-020-63463-0 (PMC7162905; doi:10.1038/s41598-020-63463-0)
Supplement: Supplementary file 2 — supplementary table 1. [file 41598_2020_63463_MOESM2_ESM.xlsx]

## Sheet: mean coverage
ID	Total Reads	Reads aligned	Reads aligned (%)	cagPAI	cagA	Selected for further analysis	Mean coverage depth for cagPAI	Reads assembled to cagPAI	BioSample	BioProject
22013	811575	74294	9.15%	yes	yes	yes	47.2704	13624	SAMN06187446	PRJNA352848
22019	781686	72019	92.13%	yes	yes	yes	116.02	19603	SAMN06187417	PRJNA352848
22021	837414	780901	93.25%	yes	yes	yes	49.5365	14253	SAMN06187447	PRJNA352848
22023	846302	768884	90.85%	yes	yes	yes	60.5945	17490	SAMN06187435	PRJNA352848
22025	2280492	1781681	78.13%	yes	yes	yes	127.808	36831	SAMN06187436	PRJNA352848
22046	913146	800273	87.64%	yes	yes	yes	158.892	20448	SAMN06187448	PRJNA352848
22087	918194	851327	92.72%	yes	yes	yes	57.88	16690	SAMN06187437	PRJNA352848
22311	767758	699763	91.14%	yes	yes	yes	44.8099	12876	SAMN06187420	PRJNA352848
22312	74449	686485	92.21%	yes	no	yes	38.099	10918	SAMN06187421	PRJNA352848
22315	877106	805333	91.82%	yes	yes	yes	51.8134	14932	SAMN06187449	PRJNA352848
22327	1007152	787051	78.15%	yes	yes	yes	58.561	16905	SAMN06187422	PRJNA352848
22335	880866	771592	87.59%	yes	yes	yes	49.1172	13637	SAMN06187423	PRJNA352848
22339	862192	770905	89.41%	yes	yes	yes	48.9907	14109	SAMN06187425	PRJNA352848
22341	801098	734674	91.71%	yes	yes	yes	48.4177	13898	SAMN06187451	PRJNA352848
22346	1254444	986793	78.66%	yes	yes	yes	70.8632	20432	SAMN06187452	PRJNA352848
22347	847072	760974	89.84%	yes	yes	yes	52.345	15103	SAMN06187453	PRJNA352848
22351	728352	644477	88.48%	yes	yes	yes	39.1041	11289	SAMN06187454	PRJNA352848
22360	704644	631366	89.60%	yes	yes	yes	39.0203	11225	SAMN06187455	PRJNA352848
22362	81136	745311	91.86%	yes	yes	yes	46.7683	13458	SAMN06187426	PRJNA352848
22366	934062	829257	88.78%	yes	yes	yes	49.3169	14195	SAMN06187439	PRJNA352848
22367	823898	752257	91.30%	yes	yes	yes	44.7377	12923	SAMN06187440	PRJNA352848
22368	753664	692714	91.91%	yes	yes	yes	46.745	13272	SAMN06187456	PRJNA352848
22370	846098	772294	91.28%	yes	yes	yes	42.2451	12190	SAMN06187441	PRJNA352848
22371	844702	752943	89.14%	yes	yes	yes	48.7519	14051	SAMN06187442	PRJNA352848
22378	757046	688017	90.88%	yes	yes	yes	52.5045	12549	SAMN06187443	PRJNA352848
22384	608392	556368	91.45%	yes	yes	yes	39.6667	8937
22385	814988	746088	91.55%	yes	yes	yes	42.6289	12288	SAMN06187444	PRJNA352848
22388	659722	597623	90.59%	yes	yes	yes	56.1413	12070	SAMN06187457	PRJNA352848
22390	660974	623429	94.32%	yes	yes	yes	40.1189	11554	SAMN06187458	PRJNA352848
22393	974804	872285	89.48%	yes	yes	yes	65.0721	15036	SAMN06187427	PRJNA352848
22402	1024200	791877	77.32%	yes	yes	yes	58.1013	16729	SAMN06187431	PRJNA352848
24004	1024342	765918	74.77%	yes	yes	yes	51.7959	14904	SAMN06187428	PRJNA352848
24008	752544	69213	91.97%	yes	yes	yes	42.8328	12313
26024	885792	820507	92.63%	yes	yes	yes	319.538	32310	SAMN06187429	PRJNA352848
26084	1442530	1148728	79.63%	yes	yes	yes	85.2503	24597	SAMN06187432	PRJNA352848
26093	1117394	898038	80.37%	yes	yes	yes	64.4926	18604	SAMN06187433	PRJNA352848
26100	1183278	868298	73.38%	yes	yes	yes	65.032	18709	SAMN06187434	PRJNA352848
2003-103	92771	849036	91.52%	yes	yes	yes	54.2945	15909	SAMN05569559	PRJNA338771
2003-98	83392	746587	89.53%	yes	yes	yes	316.576	26729	SAMN05569569	PRJNA338771
2004-2	82575	709736	85.95%	yes	yes	yes	47.9786	13458	SAMN05569592	PRJNA338771
2004-20	933282	857075	91.83%	yes	yes	yes	103.042	19015	SAMN05569584	PRJNA338771
2005-100	1326120	1002563	75.60%	yes	yes	yes	70.1978	20326	SAMN05569570	PRJNA338771
2005-126	795466	733879	92.26%	yes	yes	yes	48.5582	14010	SAMN05569587	PRJNA338771
2005-35	950706	862363	90.71%	yes	yes	yes	157.754	20888
2005-98	97687	904088	92.55%	yes	yes	yes	61.6668	17780	SAMN05569571	PRJNA338771
2006-103	1141882	844889	73.99%	yes	yes	yes	67.3182	19380	SAMN05569586	PRJNA338771
2006-106	2732130	2004789	73.38%	yes	yes	yes	150.749	43462	SAMN11483335	PRJNA338771
2006-267	688878	632702	91.85%	yes	yes	yes	76.5565	15484	SAMN11483334	PRJNA338771
2006-449	93018	855484	91.97%	yes	yes	yes	55.7084	15979	SAMN11483336	PRJNA338771
2006-479	8793	812786	92.44%	yes	yes	yes	194.632	23830	SAMN05569574	PRJNA338771
2006-480	813284	752046	92.47%	yes	yes	yes	80.5169	15935	SAMN05569588	PRJNA338771
2006-513	689116	623286	90.45%	yes	yes	yes	106.214	16521	SAMN10881947	PRJNA203445
2006-52	798044	719963	90.22%	yes	yes	yes	50.3857	14484	SAMN05569560	PRJNA338771
2006-56	821434	75604	92.04%	yes	yes	yes	51.8493	14872	SAMN05569589	PRJNA338771
2011-145	658682	59757	90.72%	yes	yes	yes	38.162	10980	SAMN05569561	PRJNA338771
2011-41	660398	533934	80.85%	yes	yes	yes	36.6843	10577	SAMN05569575	PRJNA338771
2012-26	1903602	1480107	77.75%	yes	no	yes	97.5619	28048	SAMN05569590	PRJNA338771
ms1049	898602	818309	91.06%	yes	yes	yes	53.3855	15382	SAMN11483333	PRJNA338771
ms1054	1175714	689258	58.62%	yes	yes	yes	49.1184	14128	SAMN05569562	PRJNA338771
ms1055	2650676	1601499	60.42%	yes	yes	yes	125.364	36104	SAMN05569563	PRJNA338771
ms1063	1588084	1115097	70.22%	yes	yes	yes	74.0164	21299	SAMN05569564	PRJNA338771
ms1078	915324	833292	91.04%	yes	yes	yes	466.866	33645	SAMN05569565	PRJNA338771
ms1080	1811320	1057337	58.37%	yes	yes	yes	76.2858	21962	SAMN05569566	PRJNA338771
ms13	817252	736364	90.10%	yes	yes	yes	104.569	17154	SAMN05569576	PRJNA338771
ms15	932622	830726	89.07%	yes	yes	yes	416.554	36220	SAMN05569577	PRJNA338771
ms167	1129704	872219	77.21%	yes	yes	yes	59.1411	17033	SAMN05569578	PRJNA338771
ms176	1000068	515329	51.53%	yes	yes	yes	38.0858	10973	SAMN05569579	PRJNA338771
ms2	1335086	921075	68.99%	yes	yes	yes	72.32	20798	SAMN05569580	PRJNA338771
ms203	1256108	822715	65.50%	yes	yes	yes	54.8004	15772	SAMN05569581	PRJNA338771
ms23	816226	751699	92.09%	yes	yes	yes	85.4	24316	SAMN05569582	PRJNA338771
ms44	69449	642868	92.57%	yes	yes	yes	41.1432	11834	SAMN05569583	PRJNA338771
ms905	160542	138383	86.20%	yes	yes	yes	11.0852	3201
ms931	1164720	804164	69.04%	yes	yes	yes	72.3251	20800	SAMN05569567	PRJNA338771
ms965	2345362	1517834	64.72%	yes	yes	yes	117.197	33790
426	1263020	548	0.04%	no	no	no	-	-
22020	853378	786151	92.12%	no	no	no	-	-	SAMN06187418	PRJNA352848
22093	682854	624237	91.42%	no	no	no	-	-	SAMN06187430	PRJNA352848
22095	802562	736329	91.75%	no	no	no	-	-	SAMN06187419	PRJNA352848
22322	1055686	801025	75.88%	yes	yes	no	-	-	SAMN06187438	PRJNA352848
22331	722284	658837	91.22%	no	no	no	-	-	SAMN06187450	PRJNA352848
22337	1518960	1065794	70.17%	no	no	no	-	-	SAMN06187424	PRJNA352848
22389	800148	737207	92.13%	no	no	no	-	-	SAMN06187445	PRJNA352848
26083	6		0.00%	no	no	no	-	-
26096	106854	8185	76.60%	no (85 reads)		no	-	85
26695	979552	729093	74.43%	yes	yes	no	-	-
2003-107	941744	673914	71.56%	yes	yes	no	48.057	14029	SAMN05569568	PRJNA338771
2003-84	958442	699865	73.02%	yes	yes	no	52.0583	15182	SAMN05569591	PRJNA338771
2005-72	97931	882775	90.14%	yes	yes	no	202.702	25951	SAMN05569585	PRJNA338771
2006-279	64345	74916	11.64%	no	no	no	-	-
2006-4	735079	680	92.51%	no	no	no	-	-	SAMN05569572	PRJNA338771
2006-407	7955	723864	90.99%	yes	yes	no	48.094	13822	SAMN05569573	PRJNA338771
ms1083	2282776	16	0.00%	no	no	no	-	-
