# Supplementary material for: Variations in cag pathogenicity island genes of Helicobacter pylori from Latin American groups may influence neoplastic progression to gastric cancer
Source: Sci Rep. 2020 Apr 16;10:6570. doi: 10.1038/s41598-020-63463-0 (PMC7162905; doi:10.1038/s41598-020-63463-0)
Supplement: Supplementary file 3 — supplementary table 2. [file 41598_2020_63463_MOESM3_ESM.xlsx]

## Sheet: HP0520
Reference Nucleotide(s)	Variant Nucleotide(s)	Minimum	Maximum	Length	Min (with gaps)	Max (with gaps)	Length (with gaps)	Change	Polymorphism Type	Reference Frequency	Variant Frequency	Amino Acid Change	CDS Codon Number	CDS Position	CDS Position Within Codon	Codon Change	Protein Effect
CCA	ACC	262	264	2	262	264	2	CCA -> ACC	Substitution		0.013	P -> T	88	262	1	CCA -> ACC	Substitution
CCA	GCC	262	264	2	262	264	2	CCA -> GCC	Substitution		0.351	P -> A	88	262	1	CCA -> GCC	Substitution
A	G	300	300	1	300	300	1	A -> G	SNP (transition)	0.987	0.013		100	300	3	GCA -> GCG	None
A	G	301	301	1	301	301	1	A -> G	SNP (transition)	0.883	0.117	T -> A	101	301	1	ACA -> GCA	Substitution
C	T	312	312	1	312	312	1	C -> T	SNP (transition)	0.831	0.169		104	312	3	ACC -> ACT	None
G	A	316	316	1	316	316	1	G -> A	SNP (transition)	0.935	0.065	E -> K	106	316	1	GAA -> AAA	Substitution
A	G	317	317	1	317	317	1	A -> G	SNP (transition)	0.364	0.636	E -> G	106	317	2	GAA -> GGA	Substitution
C	T	323	323	1	323	323	1	C -> T	SNP (transition)	0.935	0.065	T -> I	108	323	2	ACT -> ATT	Substitution
C	T	330	330	1	330	330	1	C -> T	SNP (transition)		1		110	330	3	GCC -> GCT	None
G	A	336	336	1	336	336	1	G -> A	SNP (transition)	0.961	0.039		112	336	3	GAG -> GAA	None
C	A	338	338	1	338	338	1	C -> A	SNP (transversion)	0.805	0.195	T -> N	113	338	2	ACT -> AAT	Substitution
A	G	341	341	1	341	341	1	A -> G	SNP (transition)	0.987	0.013	K -> R	114	341	2	AAA -> AGA	Substitution
T	C	345	345	1	345	345	1	T -> C	SNP (transition)	0.87	0.13		115	345	3	GAT -> GAC	None
C	T	5	5	1	5	5	1	C -> T	SNP (transition)	0.987	0.013	A -> V	2	5	2	GCT -> GTT	Substitution
A	G	19	19	1	19	19	1	A -> G	SNP (transition)	0.987	0.013	T -> A	7	19	1	ACA -> GCA	Substitution
G	A	28	28	1	28	28	1	G -> A	SNP (transition)	0.117	0.883	A -> T	10	28	1	GCA -> ACA	Substitution
T	C	33	33	1	33	33	1	T -> C	SNP (transition)	0.078	0.922		11	33	3	ACT -> ACC	None
T	C	36	36	1	36	36	1	T -> C	SNP (transition)	0.948	0.052		12	36	3	CAT -> CAC	None
C	T	41	41	1	41	41	1	C -> T	SNP (transition)	0.987	0.013	T -> I	14	41	2	ACA -> ATA	Substitution
A	G	45	45	1	45	45	1	A -> G	SNP (transition)	0.13	0.87		15	45	3	AAA -> AAG	None
A	G	48	48	1	48	48	1	A -> G	SNP (transition)	0.701	0.299		16	48	3	AAA -> AAG	None
C	T	54	54	1	54	54	1	C -> T	SNP (transition)	0.935	0.065		18	54	3	AAC -> AAT	None
A	G	64	64	1	64	64	1	A -> G	SNP (transition)	0.961	0.039	N -> D	22	64	1	AAT -> GAT	Substitution
A	G	80	80	1	80	80	1	A -> G	SNP (transition)	0.39	0.61	N -> S	27	80	2	AAT -> AGT	Substitution
T	C	81	81	1	81	81	1	T -> C	SNP (transition)	0.974	0.026		27	81	3	AAT -> AAC	None
T	C	82	82	1	82	82	1	T -> C	SNP (transition)	0.766	0.234		28	82	1	TTG -> CTG	None
A	G	85	85	1	85	85	1	A -> G	SNP (transition)	0.714	0.286	T -> A	29	85	1	ACT -> GCT	Substitution
T	C	90	90	1	90	90	1	T -> C	SNP (transition)	0.831	0.169		30	90	3	GAT -> GAC	None
T	C	96	96	1	96	96	1	T -> C	SNP (transition)	0.948	0.052		32	96	3	CGT -> CGC	None
T	G	103	103	1	103	103	1	T -> G	SNP (transversion)	0.779	0.221	S -> A	35	103	1	TCA -> GCA	Substitution
C	T	104	104	1	104	104	1	C -> T	SNP (transition)	0.987	0.013	S -> L	35	104	2	TCA -> TTA	Substitution
C	T	114	114	1	114	114	1	C -> T	SNP (transition)	0.987	0.013		38	114	3	CTC -> CTT	None
C	T	122	122	1	122	122	1	C -> T	SNP (transition)	0.987	0.013	A -> V	41	122	2	GCA -> GTA	Substitution
A	G	123	123	1	123	123	1	A -> G	SNP (transition)	0.714	0.286		41	123	3	GCA -> GCG	None
T	C	135	135	1	135	135	1	T -> C	SNP (transition)	0.987	0.013		45	135	3	TGT -> TGC	None
T	C	138	138	1	138	138	1	T -> C	SNP (transition)	0.974	0.026		46	138	3	TGT -> TGC	None
C	T	141	141	1	141	141	1	C -> T	SNP (transition)	0.922	0.078		47	141	3	GTC -> GTT	None
G	A	156	156	1	156	156	1	G -> A	SNP (transition)	0.987	0.013	M -> I	52	156	3	ATG -> ATA	Substitution
A	G	172	172	1	172	172	1	A -> G	SNP (transition)	0.987	0.013	I -> V	58	172	1	ATC -> GTC	Substitution
C	T	174	174	1	174	174	1	C -> T	SNP (transition)	0.701	0.299		58	174	3	ATC -> ATT	None
C	T	182	182	1	182	182	1	C -> T	SNP (transition)	0.948	0.052	A -> V	61	182	2	GCA -> GTA	Substitution
A	G	219	219	1	219	219	1	A -> G	SNP (transition)	0.987	0.013		73	219	3	TTA -> TTG	None
A	G	224	224	1	224	224	1	A -> G	SNP (transition)	0.987	0.013	K -> R	75	224	2	AAA -> AGA	Substitution
A	G	228	228	1	228	228	1	A -> G	SNP (transition)	0.818	0.182		76	228	3	TTA -> TTG	None
G	A	229	229	1	229	229	1	G -> A	SNP (transition)	0.948	0.052	V -> I	77	229	1	GTT -> ATT	Substitution
G	A	240	240	1	240	240	1	G -> A	SNP (transition)	0.883	0.117		80	240	3	TTG -> TTA	None
C	T	242	242	1	242	242	1	C -> T	SNP (transition)	0.987	0.013	S -> F	81	242	2	TCC -> TTC	Substitution
A	G	249	249	1	249	249	1	A -> G	SNP (transition)	0.987	0.013		83	249	3	AAA -> AAG	None
T	C	253	253	1	253	253	1	T -> C	SNP (transition)	0.143	0.857	S -> P	85	253	1	TCT -> CCT	Substitution
T	C	260	260	1	260	260	1	T -> C	SNP (transition)	0.091	0.909	V -> A	87	260	2	GTG -> GCG	Substitution
C	G	262	262	1	262	262	1	C -> G	SNP (transversion)		0.636	P -> A	88	262	1	CCA -> GCA	Substitution
A	G	265	265	1	265	265	1	A -> G	SNP (transition)	0.896	0.104	T -> A	89	265	1	ACA -> GCA	Substitution
C	T	279	279	1	279	279	1	C -> T	SNP (transition)	0.974	0.026		93	279	3	AAC -> AAT	None
T	C	285	285	1	285	285	1	T -> C	SNP (transition)		1		95	285	3	ACT -> ACC	None
A	G	296	296	1	296	296	1	A -> G	SNP (transition)	0.974	0.026	Q -> R	99	296	2	CAA -> CGA	Substitution
C	T	299	299	1	299	299	1	C -> T	SNP (transition)	0.974	0.026	A -> V	100	299	2	GCA -> GTA	Substitution

## Sheet: HP0522
Reference Nucleotide(s)	Variant Nucleotide(s)	Minimum	Maximum	Length	Min (with gaps)	Max (with gaps)	Length (with gaps)	Change	Polymorphism Type	Variant Frequency	Reference Frequency	Amino Acid Change	CDS Codon Number	CDS Position	CDS Position Within Codon	Codon Change	Protein Effect
GAAA	ACGC	624	627	4	624	627	4	GAAA -> ACGC	Substitution	0.558		KK -> KR	208	624	3	AAG,AAA -> AAA,CGC	Substitution
GAAA	ACGT	624	627	4	624	627	4	GAAA -> ACGT	Substitution	0.013		KK -> KR	208	624	3	AAG,AAA -> AAA,CGT	Substitution
CG	TA	29	30	2	29	30	2	CG -> TA	Substitution	0.065		S -> L	10	29	2	TCG -> TTA	Substitution
AC	GT	55	56	2	55	56	2	AC -> GT	Substitution	0.026		T -> V	19	55	1	ACT -> GTT	Substitution
TTG	CTC	406	408	2	406	408	2	TTG -> CTC	Substitution	0.688			136	406	1	TTG -> CTC	None
GCC	TCT	565	567	2	565	567	2	GCC -> TCT	Substitution	0.078		A -> S	189	565	1	GCC -> TCT	Substitution
AT	GC	602	603	2	602	603	2	AT -> GC	Substitution	0.26		N -> S	201	602	2	AAT -> AGC	Substitution
AT	GC	628	629	2	628	629	2	AT -> GC	Substitution	0.571		M -> A	210	628	1	ATG -> GCG	Substitution
GAT	AAC	667	669	2	667	669	2	GAT -> AAC	Substitution	0.26		D -> N	223	667	1	GAT -> AAC	Substitution
CT	AA	731	732	2	731	732	2	CT -> AA	Substitution	0.182		T -> K	244	731	2	ACT -> AAA	Substitution
CC	TT	833	834	2	836	837	2	CC -> TT	Substitution	0.013		P -> L	278	833	2	CCC -> CTT	Substitution
GTT	ATC	1057	1059	2	1060	1062	2	GTT -> ATC	Substitution	0.013		V -> I	353	1057	1	GTT -> ATC	Substitution
CT	AC	1061	1062	2	1064	1065	2	CT -> AC	Substitution	0.039		S -> Y	354	1061	2	TCT -> TAC	Substitution
CA	AG	1066	1067	2	1069	1070	2	CA -> AG	Substitution	0.013		Q -> R	356	1066	1	CAA -> AGA	Substitution
GAG	CAA	1165	1167	2	1168	1170	2	GAG -> CAA	Substitution	0.013		E -> Q	389	1165	1	GAG -> CAA	Substitution
ACA	TCG	1204	1206	2	1207	1209	2	ACA -> TCG	Substitution	0.13		T -> S	402	1204	1	ACA -> TCG	Substitution
CA	GC	1205	1206	2	1208	1209	2	CA -> GC	Substitution	0.091		T -> S	402	1205	2	ACA -> AGC	Substitution
AAT	GAG	1219	1221	2	1222	1224	2	AAT -> GAG	Substitution	0.247		N -> E	407	1219	1	AAT -> GAG	Substitution
TA	CG	1284	1285	2	1287	1288	2	TA -> CG	Substitution	0.844		YT -> YA	428	1284	3	TAT,ACT -> TAC,GCT	Substitution
AC	GA	1298	1299	2	1301	1302	2	AC -> GA	Substitution	0.013		N -> R	433	1298	2	AAC -> AGA	Substitution
AC	GT	1298	1299	2	1301	1302	2	AC -> GT	Substitution	0.208		N -> S	433	1298	2	AAC -> AGT	Substitution
GT	AC	1306	1307	2	1309	1310	2	GT -> AC	Substitution	0.013		V -> T	436	1306	1	GTA -> ACA	Substitution
CTG	TTA	1369	1371	2	1372	1374	2	CTG -> TTA	Substitution	0.065			457	1369	1	CTG -> TTA	None
CA	TG	1376	1377	2	1379	1380	2	CA -> TG	Substitution	0.065		S -> L	459	1376	2	TCA -> TTG	Substitution
T	C	4	4	1	4	4	1	T -> C	SNP (transition)	0.013	0.987	F -> L	2	4	1	TTT -> CTT	Substitution
G	A	8	8	1	8	8	1	G -> A	SNP (transition)	0.013	0.987	R -> K	3	8	2	AGA -> AAA	Substitution
A	G	15	15	1	15	15	1	A -> G	SNP (transition)	0.013	0.987		5	15	3	CTA -> CTG	None
C	T	20	20	1	20	20	1	C -> T	SNP (transition)	0.078	0.922	T -> I	7	20	2	ACC -> ATC	Substitution
G	A	22	22	1	22	22	1	G -> A	SNP (transition)	0.026	0.429	A -> T	8	22	1	GCT -> ACT	Substitution
G	T	22	22	1	22	22	1	G -> T	SNP (transversion)	0.545	0.429	A -> S	8	22	1	GCT -> TCT	Substitution
C	T	31	31	1	31	31	1	C -> T	SNP (transition)	0.013	0.987	L -> F	11	31	1	CTC -> TTC	Substitution
A	G	36	36	1	36	36	1	A -> G	SNP (transition)	0.221	0.779	I -> M	12	36	3	ATA -> ATG	Substitution
G	A	37	37	1	37	37	1	G -> A	SNP (transition)	0.299	0.701	G -> S	13	37	1	GGC -> AGC	Substitution
C	T	39	39	1	39	39	1	C -> T	SNP (transition)	0.078	0.922		13	39	3	GGC -> GGT	None
T	C	40	40	1	40	40	1	T -> C	SNP (transition)	0.247	0.753		14	40	1	TTA -> CTA	None
C	T	47	47	1	47	47	1	C -> T	SNP (transition)	0.662	0.338	T -> I	16	47	2	ACC -> ATC	Substitution
T	C	51	51	1	51	51	1	T -> C	SNP (transition)	0.532	0.468		17	51	3	TCT -> TCC	None
C	T	54	54	1	54	54	1	C -> T	SNP (transition)	0.026	0.974		18	54	3	AAC -> AAT	None
A	G	55	55	1	55	55	1	A -> G	SNP (transition)	0.584	0.39	T -> A	19	55	1	ACT -> GCT	Substitution
A	G	62	62	1	62	62	1	A -> G	SNP (transition)	0.026	0.974	Y -> C	21	62	2	TAT -> TGT	Substitution
C	T	93	93	1	93	93	1	C -> T	SNP (transition)	0.065	0.935		31	93	3	GTC -> GTT	None
G	A	99	99	1	99	99	1	G -> A	SNP (transition)	0.065	0.935		33	99	3	AAG -> AAA	None
G	A	100	100	1	100	100	1	G -> A	SNP (transition)	0.013	0.987	A -> T	34	100	1	GCC -> ACC	Substitution
A	G	132	132	1	132	132	1	A -> G	SNP (transition)	0.39	0.61		44	132	3	GAA -> GAG	None
A	C	141	141	1	141	141	1	A -> C	SNP (transversion)	0.377	0.61		47	141	3	CGA -> CGC	None
A	T	141	141	1	141	141	1	A -> T	SNP (transversion)	0.013	0.61		47	141	3	CGA -> CGT	None
C	T	144	144	1	144	144	1	C -> T	SNP (transition)	0.039	0.961		48	144	3	CTC -> CTT	None
G	T	154	154	1	154	154	1	G -> T	SNP (transversion)	0.013	0.987	A -> S	52	154	1	GCT -> TCT	Substitution
A	G	158	158	1	158	158	1	A -> G	SNP (transition)	0.039	0.961	K -> R	53	158	2	AAA -> AGA	Substitution
G	A	164	164	1	164	164	1	G -> A	SNP (transition)	0.052	0.948	R -> H	55	164	2	CGC -> CAC	Substitution
A	G	167	167	1	167	167	1	A -> G	SNP (transition)	0.013	0.987	Q -> R	56	167	2	CAA -> CGA	Substitution
C	A	181	181	1	181	181	1	C -> A	SNP (transversion)	0.416	0.584	H -> N	61	181	1	CAT -> AAT	Substitution
T	C	183	183	1	183	183	1	T -> C	SNP (transition)	0.026	0.974		61	183	3	CAT -> CAC	None
T	C	200	200	1	200	200	1	T -> C	SNP (transition)	0.597	0.403	V -> A	67	200	2	GTC -> GCC	Substitution
C	T	203	203	1	203	203	1	C -> T	SNP (transition)	0.013	0.987	S -> F	68	203	2	TCT -> TTT	Substitution
G	A	228	228	1	228	228	1	G -> A	SNP (transition)	0.299	0.701		76	228	3	GCG -> GCA	None
G	C	231	231	1	231	231	1	G -> C	SNP (transversion)	0.026	0.468		77	231	3	CTG -> CTC	None
G	T	231	231	1	231	231	1	G -> T	SNP (transversion)	0.506	0.468		77	231	3	CTG -> CTT	None
C	T	243	243	1	243	243	1	C -> T	SNP (transition)	0.039	0.961		81	243	3	TAC -> TAT	None
C	T	249	249	1	249	249	1	C -> T	SNP (transition)	0.052	0.948		83	249	3	ACC -> ACT	None
T	C	255	255	1	255	255	1	T -> C	SNP (transition)	0.416	0.584		85	255	3	AAT -> AAC	None
C	T	264	264	1	264	264	1	C -> T	SNP (transition)	0.013	0.987		88	264	3	GAC -> GAT	None
T	C	288	288	1	288	288	1	T -> C	SNP (transition)	0.013	0.987		96	288	3	GGT -> GGC	None
C	T	294	294	1	294	294	1	C -> T	SNP (transition)	0.065	0.935		98	294	3	AGC -> AGT	None
G	A	295	295	1	295	295	1	G -> A	SNP (transition)	0.013	0.987	A -> T	99	295	1	GCT -> ACT	Substitution
T	C	297	297	1	297	297	1	T -> C	SNP (transition)	0.026	0.974		99	297	3	GCT -> GCC	None
A	G	301	301	1	301	301	1	A -> G	SNP (transition)	0.013	0.987	K -> E	101	301	1	AAA -> GAA	Substitution
G	A	304	304	1	304	304	1	G -> A	SNP (transition)	0.013	0.987	D -> N	102	304	1	GAC -> AAC	Substitution
C	T	312	312	1	312	312	1	C -> T	SNP (transition)	0.338	0.662		104	312	3	ACC -> ACT	None
C	T	331	331	1	331	331	1	C -> T	SNP (transition)	0.026	0.974		111	331	1	CTA -> TTA	None
A	G	333	333	1	333	333	1	A -> G	SNP (transition)	0.026	0.974		111	333	3	CTA -> CTG	None
T	C	339	339	1	339	339	1	T -> C	SNP (transition)	0.026	0.974		113	339	3	GAT -> GAC	None
C	T	342	342	1	342	342	1	C -> T	SNP (transition)	0.481	0.519		114	342	3	TAC -> TAT	None
C	T	348	348	1	348	348	1	C -> T	SNP (transition)	0.039	0.961		116	348	3	AAC -> AAT	None
T	C	351	351	1	351	351	1	T -> C	SNP (transition)	0.429	0.571		117	351	3	TAT -> TAC	None
C	T	366	366	1	366	366	1	C -> T	SNP (transition)	0.039	0.961		122	366	3	AAC -> AAT	None
C	T	369	369	1	369	369	1	C -> T	SNP (transition)	0.377	0.623		123	369	3	CCC -> CCT	None
T	C	372	372	1	372	372	1	T -> C	SNP (transition)	0.013	0.987		124	372	3	ATT -> ATC	None
A	G	384	384	1	384	384	1	A -> G	SNP (transition)	0.026	0.974		128	384	3	AGA -> AGG	None
A	G	387	387	1	387	387	1	A -> G	SNP (transition)	0.377	0.623		129	387	3	GCA -> GCG	None
A	G	393	393	1	393	393	1	A -> G	SNP (transition)	0.909	0.091		131	393	3	GGA -> GGG	None
G	A	402	402	1	402	402	1	G -> A	SNP (transition)	0.104	0.896		134	402	3	GCG -> GCA	None
T	C	406	406	1	406	406	1	T -> C	SNP (transition)	0.221	0.091		136	406	1	TTG -> CTG	None
T	C	411	411	1	411	411	1	T -> C	SNP (transition)	0.623	0.377		137	411	3	ATT -> ATC	None
C	T	423	423	1	423	423	1	C -> T	SNP (transition)	0.909	0.091		141	423	3	GGC -> GGT	None
A	G	426	426	1	426	426	1	A -> G	SNP (transition)	0.922	0.078		142	426	3	TCA -> TCG	None
T	C	427	427	1	427	427	1	T -> C	SNP (transition)	0.026	0.974		143	427	1	TTA -> CTA	None
G	A	432	432	1	432	432	1	G -> A	SNP (transition)	0.948	0.052		144	432	3	GAG -> GAA	None
G	A	444	444	1	444	444	1	G -> A	SNP (transition)	0.039	0.961		148	444	3	GGG -> GGA	None
C	T	453	453	1	453	453	1	C -> T	SNP (transition)	0.247	0.753		151	453	3	AAC -> AAT	None
C	T	457	457	1	457	457	1	C -> T	SNP (transition)	0.13	0.87		153	457	1	CTA -> TTA	None
G	A	465	465	1	465	465	1	G -> A	SNP (transition)	0.078	0.922		155	465	3	GCG -> GCA	None
C	A	477	477	1	477	477	1	C -> A	SNP (transversion)	0.662	0.338		159	477	3	CGC -> CGA	None
T	C	483	483	1	483	483	1	T -> C	SNP (transition)	0.182	0.818		161	483	3	GCT -> GCC	None
G	C	492	492	1	492	492	1	G -> C	SNP (transversion)	0.117	0.883		164	492	3	GTG -> GTC	None
T	C	493	493	1	493	493	1	T -> C	SNP (transition)	0.065	0.935		165	493	1	TTA -> CTA	None
A	G	498	498	1	498	498	1	A -> G	SNP (transition)	0.039	0.961		166	498	3	AAA -> AAG	None
C	T	501	501	1	501	501	1	C -> T	SNP (transition)	0.039	0.961		167	501	3	ATC -> ATT	None
T	C	504	504	1	504	504	1	T -> C	SNP (transition)	0.039	0.961		168	504	3	AAT -> AAC	None
G	C	507	507	1	507	507	1	G -> C	SNP (transversion)	0.247	0.714	E -> D	169	507	3	GAG -> GAC	Substitution
G	T	507	507	1	507	507	1	G -> T	SNP (transversion)	0.039	0.714	E -> D	169	507	3	GAG -> GAT	Substitution
C	A	510	510	1	510	510	1	C -> A	SNP (transversion)	0.247	0.701	N -> K	170	510	3	AAC -> AAA	Substitution
C	G	510	510	1	510	510	1	C -> G	SNP (transversion)	0.039	0.701	N -> K	170	510	3	AAC -> AAG	Substitution
C	T	510	510	1	510	510	1	C -> T	SNP (transition)	0.013	0.701		170	510	3	AAC -> AAT	None
A	C	511	511	1	511	511	1	A -> C	SNP (transversion)	0.052	0.948	M -> L	171	511	1	ATG -> CTG	Substitution
G	A	513	513	1	513	513	1	G -> A	SNP (transition)	0.234	0.766	M -> I	171	513	3	ATG -> ATA	Substitution
T	C	519	519	1	519	519	1	T -> C	SNP (transition)	0.182	0.818		173	519	3	TAT -> TAC	None
C	T	522	522	1	522	522	1	C -> T	SNP (transition)	0.273	0.727		174	522	3	GCC -> GCT	None
A	G	525	525	1	525	525	1	A -> G	SNP (transition)	0.039	0.961		175	525	3	CAA -> CAG	None
A	G	537	537	1	537	537	1	A -> G	SNP (transition)	0.325	0.675		179	537	3	TTA -> TTG	None
A	C	538	538	1	538	538	1	A -> C	SNP (transversion)	0.195	0.805		180	538	1	AGA -> CGA	None
G	A	543	543	1	543	543	1	G -> A	SNP (transition)	0.208	0.792		181	543	3	GTG -> GTA	None
C	T	560	560	1	560	560	1	C -> T	SNP (transition)	0.013	0.987	P -> L	187	560	2	CCT -> CTT	Substitution
T	C	561	561	1	561	561	1	T -> C	SNP (transition)	0.74	0.26		187	561	3	CCT -> CCC	None
T	C	564	564	1	564	564	1	T -> C	SNP (transition)	0.195	0.805		188	564	3	AAT -> AAC	None
C	T	566	566	1	566	566	1	C -> T	SNP (transition)	0.013	0.987	A -> V	189	566	2	GCC -> GTC	Substitution
T	G	589	589	1	589	589	1	T -> G	SNP (transversion)	0.091	0.909	S -> A	197	589	1	TCA -> GCA	Substitution
G	A	600	600	1	600	600	1	G -> A	SNP (transition)	0.299	0.701		200	600	3	GAG -> GAA	None
T	C	603	603	1	603	603	1	T -> C	SNP (transition)	0.156	0.584		201	603	3	AAT -> AAC	None
G	A	606	606	1	606	606	1	G -> A	SNP (transition)	0.039	0.961		202	606	3	AAG -> AAA	None
A	G	627	627	1	627	627	1	A -> G	SNP (transition)	0.026	0.403		209	627	3	AAA -> AAG	None
T	C	639	639	1	639	639	1	T -> C	SNP (transition)	0.909	0.091		213	639	3	AAT -> AAC	None
T	C	645	645	1	645	645	1	T -> C	SNP (transition)	0.87	0.13		215	645	3	GCT -> GCC	None
C	T	648	648	1	648	648	1	C -> T	SNP (transition)	0.026	0.974		216	648	3	AAC -> AAT	None
G	A	654	654	1	654	654	1	G -> A	SNP (transition)	0.156	0.844		218	654	3	GTG -> GTA	None
C	T	666	666	1	666	666	1	C -> T	SNP (transition)	0.468	0.532		222	666	3	CCC -> CCT	None
G	A	667	667	1	667	667	1	G -> A	SNP (transition)	0.636	0.104	D -> N	223	667	1	GAT -> AAT	Substitution
C	A	687	687	1	687	687	1	C -> A	SNP (transversion)	0.013	0.987		229	687	3	CCC -> CCA	None
G	A	699	699	1	699	699	1	G -> A	SNP (transition)	0.286	0.714		233	699	3	GAG -> GAA	None
A	C	705	705	1	705	705	1	A -> C	SNP (transversion)	0.234	0.766		235	705	3	GTA -> GTC	None
C	T	714	714	1	714	714	1	C -> T	SNP (transition)	0.312	0.688		238	714	3	CCC -> CCT	None
C	G	716	716	1	716	716	1	C -> G	SNP (transversion)	0.312	0.688	T -> S	239	716	2	ACT -> AGT	Substitution
G	A	719	719	1	719	719	1	G -> A	SNP (transition)	0.662	0.338	S -> N	240	719	2	AGC -> AAC	Substitution
C	T	731	731	1	731	731	1	C -> T	SNP (transition)	0.299	0.519	T -> I	244	731	2	ACT -> ATT	Substitution
A	G	738	738	1	738	738	1	A -> G	SNP (transition)	0.026	0.974		246	738	3	AAA -> AAG	None
C	T	741	741	1	741	741	1	C -> T	SNP (transition)	0.039	0.961		247	741	3	CCC -> CCT	None
C	T	747	747	1	747	747	1	C -> T	SNP (transition)	0.091	0.909		249	747	3	ATC -> ATT	None
A	G	748	748	1	748	748	1	A -> G	SNP (transition)	0.286	0.714	I -> V	250	748	1	ATT -> GTT	Substitution
T	A	753	753	1	753	753	1	T -> A	SNP (transversion)	0.013	0.961		251	753	3	GCT -> GCA	None
T	G	753	753	1	753	753	1	T -> G	SNP (transversion)	0.026	0.961		251	753	3	GCT -> GCG	None
T	C	756	756	1	756	756	1	T -> C	SNP (transition)	0.013	0.987		252	756	3	CCT -> CCC	None
G	A	761	761	1	761	761	1	G -> A	SNP (transition)	0.013	0.987	S -> N	254	761	2	AGC -> AAC	Substitution
C	T	762	762	1	762	762	1	C -> T	SNP (transition)	0.026	0.974		254	762	3	AGC -> AGT	None
T	C	763	763	1	763	763	1	T -> C	SNP (transition)	0.078	0.922		255	763	1	TTG -> CTG	None
G	A	765	765	1	765	765	1	G -> A	SNP (transition)	0.221	0.779		255	765	3	TTG -> TTA	None
T	C	768	768	1	768	768	1	T -> C	SNP (transition)	0.013	0.987		256	768	3	TAT -> TAC	None
A	G	771	771	1	771	771	1	A -> G	SNP (transition)	0.013	0.987		257	771	3	AGA -> AGG	None
C	T	772	772	1	772	772	1	C -> T	SNP (transition)	0.013	0.987		258	772	1	CTA -> TTA	None
A	C	774	774	1	774	774	1	A -> C	SNP (transversion)	0.325	0.675		258	774	3	CTA -> CTC	None
A	G	781	781	1	781	781	1	A -> G	SNP (transition)	0.286	0.714	T -> A	261	781	1	ACA -> GCA	Substitution
C	A	782	782	1	782	782	1	C -> A	SNP (transversion)	0.039	0.961	T -> K	261	782	2	ACA -> AAA	Substitution
T	A	786	786	1	786	786	1	T -> A	SNP (transversion)	0.026	0.974	N -> K	262	786	3	AAT -> AAA	Substitution
C	T	789	789	1	789	789	1	C -> T	SNP (transition)	0.052	0.948		263	789	3	AAC -> AAT	None
G	A	790	790	1	790	790	1	G -> A	SNP (transition)	0.013	0.987	A -> T	264	790	1	GCC -> ACC	Substitution
G	A	798	798	1	798	798	1	G -> A	SNP (transition)	0.364	0.636		266	798	3	GAG -> GAA	None
G	A	799	799	1	801	801	1	G -> A	SNP (transition)	0.117	0.883	A -> T	267	799	1	GCC -> ACC	Substitution
C	T	819	819	1	822	822	1	C -> T	SNP (transition)	0.013	0.987		273	819	3	GCC -> GCT	None
T	C	822	822	1	825	825	1	T -> C	SNP (transition)	0.325	0.662		274	822	3	ACT -> ACC	None
T	G	822	822	1	825	825	1	T -> G	SNP (transversion)	0.013	0.662		274	822	3	ACT -> ACG	None
C	T	834	834	1	837	837	1	C -> T	SNP (transition)	0.922	0.065		278	834	3	CCC -> CCT	None
A	G	837	837	1	840	840	1	A -> G	SNP (transition)	0.013	0.987		279	837	3	GAA -> GAG	None
C	A	843	843	1	846	846	1	C -> A	SNP (transversion)	0.013	0.987	S -> R	281	843	3	AGC -> AGA	Substitution
C	T	855	855	1	858	858	1	C -> T	SNP (transition)	0.013	0.987		285	855	3	CTC -> CTT	None
T	C	873	873	1	876	876	1	T -> C	SNP (transition)	0.299	0.701		291	873	3	GCT -> GCC	None
G	A	886	886	1	889	889	1	G -> A	SNP (transition)	0.974	0.026	V -> I	296	886	1	GTA -> ATA	Substitution
C	T	890	890	1	893	893	1	C -> T	SNP (transition)	0.013	0.987	A -> V	297	890	2	GCC -> GTC	Substitution
A	G	897	897	1	900	900	1	A -> G	SNP (transition)	0.416	0.584		299	897	3	GAA -> GAG	None
G	A	906	906	1	909	909	1	G -> A	SNP (transition)	0.039	0.961		302	906	3	AGG -> AGA	None
A	G	908	908	1	911	911	1	A -> G	SNP (transition)	0.013	0.987	E -> G	303	908	2	GAA -> GGA	Substitution
C	T	923	923	1	926	926	1	C -> T	SNP (transition)	0.013	0.987	A -> V	308	923	2	GCA -> GTA	Substitution
A	G	941	941	1	944	944	1	A -> G	SNP (transition)	0.013	0.987	E -> G	314	941	2	GAG -> GGG	Substitution
G	A	943	943	1	946	946	1	G -> A	SNP (transition)	0.468	0.532	A -> T	315	943	1	GCT -> ACT	Substitution
C	T	944	944	1	947	947	1	C -> T	SNP (transition)	0.117	0.883	A -> V	315	944	2	GCT -> GTT	Substitution
T	C	960	960	1	963	963	1	T -> C	SNP (transition)	0.948	0.052		320	960	3	TAT -> TAC	None
A	G	962	962	1	965	965	1	A -> G	SNP (transition)	0.13	0.87	K -> R	321	962	2	AAG -> AGG	Substitution
G	A	963	963	1	966	966	1	G -> A	SNP (transition)	0.286	0.714		321	963	3	AAG -> AAA	None
C	T	972	972	1	975	975	1	C -> T	SNP (transition)	0.013	0.987		324	972	3	GAC -> GAT	None
T	C	973	973	1	976	976	1	T -> C	SNP (transition)	0.039	0.961		325	973	1	TTA -> CTA	None
T	C	1000	1000	1	1003	1003	1	T -> C	SNP (transition)	0.117	0.883		334	1000	1	TTA -> CTA	None
G	A	1003	1003	1	1006	1006	1	G -> A	SNP (transition)	0.117	0.883	E -> K	335	1003	1	GAA -> AAA	Substitution
G	A	1014	1014	1	1017	1017	1	G -> A	SNP (transition)	0.013	0.987		338	1014	3	TTG -> TTA	None
C	T	1026	1026	1	1029	1029	1	C -> T	SNP (transition)	0.234	0.766		342	1026	3	AAC -> AAT	None
G	A	1027	1027	1	1030	1030	1	G -> A	SNP (transition)	0.273	0.727	A -> T	343	1027	1	GCT -> ACT	Substitution
G	T	1047	1047	1	1050	1050	1	G -> T	SNP (transversion)	0.026	0.974		349	1047	3	GTG -> GTT	None
T	C	1052	1052	1	1055	1055	1	T -> C	SNP (transition)	0.013	0.987	V -> A	351	1052	2	GTG -> GCG	Substitution
G	A	1053	1053	1	1056	1056	1	G -> A	SNP (transition)	0.065	0.935		351	1053	3	GTG -> GTA	None
G	A	1057	1057	1	1060	1060	1	G -> A	SNP (transition)	0.662	0.325	V -> I	353	1057	1	GTT -> ATT	Substitution
T	C	1060	1060	1	1063	1063	1	T -> C	SNP (transition)	0.455	0.545	S -> P	354	1060	1	TCT -> CCT	Substitution
T	C	1062	1062	1	1065	1065	1	T -> C	SNP (transition)	0.169	0.792		354	1062	3	TCT -> TCC	None
C	T	1063	1063	1	1066	1066	1	C -> T	SNP (transition)	0.013	0.987	P -> S	355	1063	1	CCT -> TCT	Substitution
C	A	1066	1066	1	1069	1069	1	C -> A	SNP (transversion)	0.494	0.364	Q -> K	356	1066	1	CAA -> AAA	Substitution
C	G	1066	1066	1	1069	1069	1	C -> G	SNP (transversion)	0.13	0.364	Q -> E	356	1066	1	CAA -> GAA	Substitution
C	T	1070	1070	1	1073	1073	1	C -> T	SNP (transition)	0.013	0.987	T -> I	357	1070	2	ACA -> ATA	Substitution
A	G	1072	1072	1	1075	1075	1	A -> G	SNP (transition)	0.078	0.922	S -> G	358	1072	1	AGT -> GGT	Substitution
G	A	1073	1073	1	1076	1076	1	G -> A	SNP (transition)	0.013	0.987	S -> N	358	1073	2	AGT -> AAT	Substitution
A	G	1075	1075	1	1078	1078	1	A -> G	SNP (transition)	0.468	0.532	N -> D	359	1075	1	AAT -> GAT	Substitution
T	C	1078	1078	1	1081	1081	1	T -> C	SNP (transition)	0.013	0.987	S -> P	360	1078	1	TCT -> CCT	Substitution
G	A	1081	1081	1	1084	1084	1	G -> A	SNP (transition)	0.052	0.948	D -> N	361	1081	1	GAT -> AAT	Substitution
A	G	1087	1087	1	1090	1090	1	A -> G	SNP (transition)	0.013	0.987	T -> A	363	1087	1	ACA -> GCA	Substitution
A	G	1095	1095	1	1098	1098	1	A -> G	SNP (transition)	0.013	0.987		365	1095	3	AGA -> AGG	None
G	A	1099	1099	1	1102	1102	1	G -> A	SNP (transition)	0.39	0.61	V -> I	367	1099	1	GTC -> ATC	Substitution
C	T	1101	1101	1	1104	1104	1	C -> T	SNP (transition)	0.039	0.961		367	1101	3	GTC -> GTT	None
A	G	1104	1104	1	1107	1107	1	A -> G	SNP (transition)	0.039	0.961		368	1104	3	AAA -> AAG	None
A	G	1107	1107	1	1110	1110	1	A -> G	SNP (transition)	0.026	0.974		369	1107	3	GAA -> GAG	None
G	A	1113	1113	1	1116	1116	1	G -> A	SNP (transition)	0.532	0.468		371	1113	3	GAG -> GAA	None
T	C	1119	1119	1	1122	1122	1	T -> C	SNP (transition)	0.013	0.987		373	1119	3	TAT -> TAC	None
G	A	1125	1125	1	1128	1128	1	G -> A	SNP (transition)	0.247	0.753		375	1125	3	GGG -> GGA	None
A	G	1128	1128	1	1131	1131	1	A -> G	SNP (transition)	0.078	0.922		376	1128	3	TTA -> TTG	None
G	A	1135	1135	1	1138	1138	1	G -> A	SNP (transition)	0.026	0.974	D -> N	379	1135	1	GAT -> AAT	Substitution
G	A	1140	1140	1	1143	1143	1	G -> A	SNP (transition)	0.61	0.39		380	1140	3	AAG -> AAA	None
G	A	1143	1143	1	1146	1146	1	G -> A	SNP (transition)	0.026	0.974		381	1143	3	GAG -> GAA	None
G	A	1149	1149	1	1152	1152	1	G -> A	SNP (transition)	0.013	0.987		383	1149	3	ACG -> ACA	None
A	C	1156	1156	1	1159	1159	1	A -> C	SNP (transversion)	0.013	0.987		386	1156	1	AGA -> CGA	None
A	G	1158	1158	1	1161	1161	1	A -> G	SNP (transition)	0.065	0.935		386	1158	3	AGA -> AGG	None
C	T	1179	1179	1	1182	1182	1	C -> T	SNP (transition)	0.013	0.987		393	1179	3	ATC -> ATT	None
T	C	1182	1182	1	1185	1185	1	T -> C	SNP (transition)	0.13	0.87		394	1182	3	AGT -> AGC	None
A	G	1206	1206	1	1209	1209	1	A -> G	SNP (transition)	0.312	0.468		402	1206	3	ACA -> ACG	None
T	C	1209	1209	1	1212	1212	1	T -> C	SNP (transition)	0.338	0.662		403	1209	3	CCT -> CCC	None
C	A	1210	1210	1	1213	1213	1	C -> A	SNP (transversion)	0.403	0.597	L -> I	404	1210	1	CTC -> ATC	Substitution
C	T	1215	1215	1	1218	1218	1	C -> T	SNP (transition)	0.013	0.987		405	1215	3	AAC -> AAT	None
C	T	1217	1217	1	1220	1220	1	C -> T	SNP (transition)	0.26	0.74	P -> L	406	1217	2	CCT -> CTT	Substitution
A	G	1219	1219	1	1222	1222	1	A -> G	SNP (transition)	0.013	0.74	N -> D	407	1219	1	AAT -> GAT	Substitution
G	A	1230	1230	1	1233	1233	1	G -> A	SNP (transition)	0.325	0.675		410	1230	3	AGG -> AGA	None
G	A	1232	1232	1	1235	1235	1	G -> A	SNP (transition)	0.403	0.597	S -> N	411	1232	2	AGC -> AAC	Substitution
C	T	1233	1233	1	1236	1236	1	C -> T	SNP (transition)	0.143	0.857		411	1233	3	AGC -> AGT	None
T	C	1248	1248	1	1251	1251	1	T -> C	SNP (transition)	0.506	0.494		416	1248	3	ATT -> ATC	None
G	A	1251	1251	1	1254	1254	1	G -> A	SNP (transition)	0.506	0.494		417	1251	3	AAG -> AAA	None
G	A	1253	1253	1	1256	1256	1	G -> A	SNP (transition)	0.13	0.87	S -> N	418	1253	2	AGC -> AAC	Substitution
C	T	1257	1257	1	1260	1260	1	C -> T	SNP (transition)	0.065	0.935		419	1257	3	TAC -> TAT	None
T	C	1260	1260	1	1263	1263	1	T -> C	SNP (transition)	0.273	0.727		420	1260	3	TAT -> TAC	None
A	G	1261	1261	1	1264	1264	1	A -> G	SNP (transition)	0.299	0.701	I -> V	421	1261	1	ATC -> GTC	Substitution
C	T	1263	1263	1	1266	1266	1	C -> T	SNP (transition)	0.013	0.987		421	1263	3	ATC -> ATT	None
T	C	1272	1272	1	1275	1275	1	T -> C	SNP (transition)	0.545	0.455		424	1272	3	AAT -> AAC	None
C	T	1286	1286	1	1289	1289	1	C -> T	SNP (transition)	0.026	0.974	T -> I	429	1286	2	ACT -> ATT	Substitution
T	C	1296	1296	1	1299	1299	1	T -> C	SNP (transition)	0.143	0.857		432	1296	3	ATT -> ATC	None
A	G	1298	1298	1	1301	1301	1	A -> G	SNP (transition)	0.779		N -> S	433	1298	2	AAC -> AGC	Substitution
C	T	1302	1302	1	1305	1305	1	C -> T	SNP (transition)	0.078	0.922		434	1302	3	CTC -> CTT	None
T	C	1305	1305	1	1308	1308	1	T -> C	SNP (transition)	0.052	0.948		435	1305	3	TAT -> TAC	None
T	C	1307	1307	1	1310	1310	1	T -> C	SNP (transition)	0.636	0.351	V -> A	436	1307	2	GTA -> GCA	Substitution
C	T	1320	1320	1	1323	1323	1	C -> T	SNP (transition)	0.325	0.675		440	1320	3	AAC -> AAT	None
C	T	1323	1323	1	1326	1326	1	C -> T	SNP (transition)	0.325	0.675		441	1323	3	GAC -> GAT	None
T	C	1329	1329	1	1332	1332	1	T -> C	SNP (transition)	0.325	0.675		443	1329	3	TAT -> TAC	None
A	G	1332	1332	1	1335	1335	1	A -> G	SNP (transition)	0.052	0.948		444	1332	3	AAA -> AAG	None
G	A	1335	1335	1	1338	1338	1	G -> A	SNP (transition)	0.013	0.987		445	1335	3	GAG -> GAA	None
C	T	1342	1342	1	1345	1345	1	C -> T	SNP (transition)	0.078	0.922		448	1342	1	CTG -> TTG	None
C	T	1359	1359	1	1362	1362	1	C -> T	SNP (transition)	0.338	0.662		453	1359	3	AGC -> AGT	None
G	A	1360	1360	1	1363	1363	1	G -> A	SNP (transition)	0.013	0.987	V -> I	454	1360	1	GTT -> ATT	Substitution
A	C	1367	1367	1	1370	1370	1	A -> C	SNP (transversion)	0.065	0.935	N -> T	456	1367	2	AAT -> ACT	Substitution
T	A	1368	1368	1	1371	1371	1	T -> A	SNP (transversion)	0.377	0.623	N -> K	456	1368	3	AAT -> AAA	Substitution
C	T	1374	1374	1	1377	1377	1	C -> T	SNP (transition)	0.429	0.571		458	1374	3	CTC -> CTT	None
T	A	1380	1380	1	1383	1383	1	T -> A	SNP (transversion)	0.506	0.494		460	1380	3	CCT -> CCA	None
C	T	1381	1381	1	1384	1384	1	C -> T	SNP (transition)	0.143	0.857		461	1381	1	CTA -> TTA	None
A	G	1385	1385	1	1388	1388	1	A -> G	SNP (transition)	0.377	0.623	K -> R	462	1385	2	AAG -> AGG	Substitution
G	A	1386	1386	1	1389	1389	1	G -> A	SNP (transition)	0.143	0.857		462	1386	3	AAG -> AAA	None
A	G	1398	1398	1	1401	1401	1	A -> G	SNP (transition)	0.013	0.987		466	1398	3	AAA -> AAG	None
C	T	1401	1401	1	1404	1404	1	C -> T	SNP (transition)	0.013	0.987		467	1401	3	TAC -> TAT	None
A	G	1407	1407	1	1410	1410	1	A -> G	SNP (transition)	1			469	1407	3	AAA -> AAG	None
A	G	1410	1410	1	1413	1413	1	A -> G	SNP (transition)	0.623	0.377		470	1410	3	CAA -> CAG	None
A	G	1416	1416	1	1419	1419	1	A -> G	SNP (transition)	0.013	0.987		472	1416	3	TTA -> TTG	None
T	G	1437	1437	1	1440	1440	1	T -> G	SNP (transversion)	0.026	0.974	D -> E	479	1437	3	GAT -> GAG	Substitution
C	A	1439	1439	1	1442	1442	1	C -> A	SNP (transversion)	0.052	0.935		480	1439	2		Truncation
C	T	1439	1439	1	1442	1442	1	C -> T	SNP (transition)	0.013	0.935	S -> L	480	1439	2	TCA -> TTA	Substitution
	AG	799	798	0	799	800	2	+AG	Insertion	0.026			267	799	1		Frame Shift
	A	811	810	0	813	813	1	+A	Insertion	0.026			271	811	1		Frame Shift

## Sheet: HP0523
Reference Nucleotide(s)	Variant Nucleotide(s)	Minimum	Maximum	Length	Min (with gaps)	Max (with gaps)	Length (with gaps)	Change	Polymorphism Type	Reference Frequency	Variant Frequency	Amino Acid Change	CDS Codon Number	CDS Position	CDS Position Within Codon	Codon Change	Protein Effect
C	T	6	6	1	6	6	1	C -> T	SNP (transition)		1		2	6	3	TTC -> TTT	None
A	G	8	8	1	8	8	1	A -> G	SNP (transition)	0.857	0.143	E -> G	3	8	2	GAG -> GGG	Substitution
A	G	11	11	1	11	11	1	A -> G	SNP (transition)	0.987	0.013	K -> R	4	11	2	AAA -> AGA	Substitution
T	C	21	21	1	21	21	1	T -> C	SNP (transition)	0.987	0.013		7	21	3	GGT -> GGC	None
G	A	24	24	1	24	24	1	G -> A	SNP (transition)	0.974	0.026		8	24	3	CTG -> CTA	None
T	C	27	27	1	27	27	1	T -> C	SNP (transition)	0.714	0.286		9	27	3	ACT -> ACC	None
G	A	30	30	1	30	30	1	G -> A	SNP (transition)	0.545	0.455		10	30	3	TTG -> TTA	None
C	T	31	31	1	31	31	1	C -> T	SNP (transition)	0.961	0.013	L -> F	11	31	1	CTT -> TTT	Substitution
CTT	TTC	31	33	2	31	33	2	CTT -> TTC	Substitution		0.026	L -> F	11	31	1	CTT -> TTC	Substitution
T	C	33	33	1	33	33	1	T -> C	SNP (transition)	0.649	0.325		11	33	3	CTT -> CTC	None
A	G	38	38	1	38	38	1	A -> G	SNP (transition)	0.649	0.351	N -> S	13	38	2	AAT -> AGT	Substitution
C	T	42	42	1	42	42	1	C -> T	SNP (transition)	0.987	0.013		14	42	3	TCC -> TCT	None
C	G	47	47	1	47	47	1	C -> G	SNP (transversion)	0.662	0.338	A -> G	16	47	2	GCC -> GGC	Substitution
G	A	63	63	1	63	63	1	G -> A	SNP (transition)	0.844	0.156		21	63	3	AAG -> AAA	None
G	A	64	64	1	64	64	1	G -> A	SNP (transition)	0.961	0.039	V -> I	22	64	1	GTA -> ATA	Substitution
A	G	67	67	1	67	67	1	A -> G	SNP (transition)	0.753	0.247	T -> A	23	67	1	ACC -> GCC	Substitution
C	G	68	68	1	68	68	1	C -> G	SNP (transversion)	0.948	0.026	T -> S	23	68	2	ACC -> AGC	Substitution
CC	GT	68	69	2	68	69	2	CC -> GT	Substitution		0.026	T -> S	23	68	2	ACC -> AGT	Substitution
T	A	72	72	1	72	72	1	T -> A	SNP (transversion)	0.857	0.013		24	72	3	ATT -> ATA	None
T	C	72	72	1	72	72	1	T -> C	SNP (transition)	0.857	0.13		24	72	3	ATT -> ATC	None
G	A	74	74	1	74	74	1	G -> A	SNP (transition)	0.961	0.026	S -> N	25	74	2	AGT -> AAT	Substitution
G	C	74	74	1	74	74	1	G -> C	SNP (transversion)	0.961	0.013	S -> T	25	74	2	AGT -> ACT	Substitution
T	C	75	75	1	75	75	1	T -> C	SNP (transition)	0.844	0.156		25	75	3	AGT -> AGC	None
C	T	78	78	1	78	78	1	C -> T	SNP (transition)	0.974	0.026		26	78	3	TTC -> TTT	None
G	A	81	81	1	81	81	1	G -> A	SNP (transition)	0.818	0.182		27	81	3	AAG -> AAA	None
G	A	84	84	1	84	84	1	G -> A	SNP (transition)	0.403	0.597		28	84	3	CAG -> CAA	None
T	C	87	87	1	87	87	1	T -> C	SNP (transition)	0.429	0.571		29	87	3	TAT -> TAC	None
A	G	90	90	1	90	90	1	A -> G	SNP (transition)	0.792	0.208		30	90	3	GAA -> GAG	None
T	C	96	96	1	96	96	1	T -> C	SNP (transition)	0.844	0.156		32	96	3	CTT -> CTC	None
C	A	97	97	1	97	97	1	C -> A	SNP (transversion)		0.818	L -> I	33	97	1	CTC -> ATC	Substitution
CT	AC	97	98	2	97	98	2	CT -> AC	Substitution		0.013	L -> T	33	97	1	CTC -> ACC	Substitution
CTC	ATT	97	99	2	97	99	2	CTC -> ATT	Substitution		0.169	L -> I	33	97	1	CTC -> ATT	Substitution
T	A	102	102	1	102	102	1	T -> A	SNP (transversion)	0.753	0.078	H -> Q	34	102	3	CAT -> CAA	Substitution
T	C	102	102	1	102	102	1	T -> C	SNP (transition)	0.753	0.026		34	102	3	CAT -> CAC	None
T	G	102	102	1	102	102	1	T -> G	SNP (transversion)	0.753	0.143	H -> Q	34	102	3	CAT -> CAG	Substitution
A	G	107	107	1	107	107	1	A -> G	SNP (transition)	0.987	0.013	H -> R	36	107	2	CAT -> CGT	Substitution
T	C	108	108	1	108	108	1	T -> C	SNP (transition)	0.844	0.156		36	108	3	CAT -> CAC	None
T	C	117	117	1	117	117	1	T -> C	SNP (transition)	0.662	0.338		39	117	3	GGT -> GGC	None
C	T	120	120	1	120	120	1	C -> T	SNP (transition)	0.974	0.026		40	120	3	TGC -> TGT	None
G	A	121	121	1	121	121	1	G -> A	SNP (transition)	0.519	0.481	D -> N	41	121	1	GAC -> AAC	Substitution
C	T	123	123	1	123	123	1	C -> T	SNP (transition)	0.961	0.039		41	123	3	GAC -> GAT	None
T	C	126	126	1	126	126	1	T -> C	SNP (transition)	0.909	0.091		42	126	3	AAT -> AAC	None
A	G	129	129	1	129	129	1	A -> G	SNP (transition)	0.974	0.026		43	129	3	GAA -> GAG	None
GTG	ATA	130	132	2	130	132	2	GTG -> ATA	Substitution		0.091	V -> I	44	130	1	GTG -> ATA	Substitution
G	A	132	132	1	132	132	1	G -> A	SNP (transition)	0.896	0.013		44	132	3	GTG -> GTA	None
A	G	133	133	1	133	133	1	A -> G	SNP (transition)	0.091	0.74	M -> V	45	133	1	ATG -> GTG	Substitution
A	T	133	133	1	133	133	1	A -> T	SNP (transversion)	0.091	0.156	M -> L	45	133	1	ATG -> TTG	Substitution
ATG	GTA	133	135	2	133	135	2	ATG -> GTA	Substitution		0.013	M -> V	45	133	1	ATG -> GTA	Substitution
C	T	138	138	1	138	138	1	C -> T	SNP (transition)	0.974	0.026		46	138	3	TGC -> TGT	None
G	A	144	144	1	144	144	1	G -> A	SNP (transition)	0.961	0.039		48	144	3	ACG -> ACA	None
C	T	147	147	1	147	147	1	C -> T	SNP (transition)	0.701	0.299		49	147	3	CTC -> CTT	None
C	T	150	150	1	150	150	1	C -> T	SNP (transition)	0.273	0.727		50	150	3	ATC -> ATT	None
C	T	156	156	1	156	156	1	C -> T	SNP (transition)	0.961	0.039		52	156	3	ATC -> ATT	None
G	A	162	162	1	162	162	1	G -> A	SNP (transition)	0.442	0.558		54	162	3	TTG -> TTA	None
T	C	163	163	1	163	163	1	T -> C	SNP (transition)	0.675	0.325		55	163	1	TTA -> CTA	None
C	T	171	171	1	171	171	1	C -> T	SNP (transition)	0.74	0.26		57	171	3	AGC -> AGT	None
CTA	TTG	175	177	2	175	177	2	CTA -> TTG	Substitution		0.156		59	175	1	CTA -> TTG	None
G	C	180	180	1	180	180	1	G -> C	SNP (transversion)	0.831	0.169		60	180	3	GGG -> GGC	None
C	T	189	189	1	189	189	1	C -> T	SNP (transition)	0.961	0.039		63	189	3	AAC -> AAT	None
G	A	191	191	1	191	191	1	G -> A	SNP (transition)		1	R -> K	64	191	2	AGG -> AAG	Substitution
A	C	195	195	1	195	195	1	A -> C	SNP (transversion)	0.26	0.571		65	195	3	CGA -> CGC	None
A	T	195	195	1	195	195	1	A -> T	SNP (transversion)	0.26	0.169		65	195	3	CGA -> CGT	None
AA	CT	200	201	2	200	201	2	AA -> CT	Substitution		0.013	K -> T	67	200	2	AAA -> ACT	Substitution
AA	TT	200	201	2	200	201	2	AA -> TT	Substitution		0.714	K -> I	67	200	2	AAA -> ATT	Substitution
C	T	204	204	1	204	204	1	C -> T	SNP (transition)	0.987	0.013		68	204	3	TCC -> TCT	None
CTT	ACA	205	207	3	205	207	3	CTT -> ACA	Substitution		0.494	L -> T	69	205	1	CTT -> ACA	Substitution
T	A	207	207	1	207	207	1	T -> A	SNP (transversion)	0.273	0.221		69	207	3	CTT -> CTA	None
T	C	207	207	1	207	207	1	T -> C	SNP (transition)	0.273	0.013		69	207	3	CTT -> CTC	None
T	C	216	216	1	216	216	1	T -> C	SNP (transition)	0.922	0.078		72	216	3	ACT -> ACC	None
T	C	219	219	1	219	219	1	T -> C	SNP (transition)	0.779	0.221		73	219	3	TCT -> TCC	None
T	C	222	222	1	222	222	1	T -> C	SNP (transition)	0.87	0.13		74	222	3	TAT -> TAC	None
T	C	231	231	1	231	231	1	T -> C	SNP (transition)	0.87	0.13		77	231	3	TTT -> TTC	None
T	C	234	234	1	234	234	1	T -> C	SNP (transition)	0.831	0.169		78	234	3	CAT -> CAC	None
C	T	240	240	1	240	240	1	C -> T	SNP (transition)	0.377	0.623		80	240	3	ACC -> ACT	None
C	T	241	241	1	241	241	1	C -> T	SNP (transition)	0.065	0.805		81	241	1	CTA -> TTA	None
CTA	TTG	241	243	2	241	243	2	CTA -> TTG	Substitution		0.13		81	241	1	CTA -> TTG	None
A	G	258	258	1	258	258	1	A -> G	SNP (transition)	0.766	0.234		86	258	3	AAA -> AAG	None
C	T	264	264	1	264	264	1	C -> T	SNP (transition)	0.455	0.545		88	264	3	TAC -> TAT	None
T	C	267	267	1	267	267	1	T -> C	SNP (transition)	0.909	0.091		89	267	3	CCT -> CCC	None
C	T	270	270	1	270	270	1	C -> T	SNP (transition)	0.987	0.013		90	270	3	ACC -> ACT	None
C	T	273	273	1	273	273	1	C -> T	SNP (transition)	0.221	0.779		91	273	3	TAC -> TAT	None
C	A	281	281	1	281	281	1	C -> A	SNP (transversion)	0.844	0.156	T -> K	94	281	2	ACG -> AAG	Substitution
C	A	285	285	1	285	285	1	C -> A	SNP (transversion)	0.649	0.156		95	285	3	CTC -> CTA	None
C	T	285	285	1	285	285	1	C -> T	SNP (transition)	0.649	0.195		95	285	3	CTC -> CTT	None
C	T	288	288	1	288	288	1	C -> T	SNP (transition)	0.987	0.013		96	288	3	CTC -> CTT	None
A	G	291	291	1	291	291	1	A -> G	SNP (transition)	0.701	0.299		97	291	3	AAA -> AAG	None
T	A	292	292	1	292	292	1	T -> A	SNP (transversion)	0.325	0.013	F -> I	98	292	1	TTC -> ATC	Substitution
TT	AC	292	293	2	292	293	2	TT -> AC	Substitution		0.662	F -> T	98	292	1	TTC -> ACC	Substitution
T	A	293	293	1	293	293	1	T -> A	SNP (transversion)	0.325	0.013	F -> Y	98	293	2	TTC -> TAC	Substitution
G	A	300	300	1	300	300	1	G -> A	SNP (transition)	0.935	0.065		100	300	3	TTG -> TTA	None
C	T	301	301	1	301	301	1	C -> T	SNP (transition)	0.312	0.61		101	301	1	CTA -> TTA	None
CTA	TTG	301	303	2	301	303	2	CTA -> TTG	Substitution		0.078		101	301	1	CTA -> TTG	None
A	C	303	303	1	303	303	1	A -> C	SNP (transversion)	0.623	0.299		101	303	3	CTA -> CTC	None
C	T	306	306	1	306	306	1	C -> T	SNP (transition)	0.701	0.299		102	306	3	AAC -> AAT	None
G	A	314	314	1	314	314	1	G -> A	SNP (transition)	0.662	0.338	G -> D	105	314	2	GGT -> GAT	Substitution
A	G	345	345	1	345	345	1	A -> G	SNP (transition)	0.844	0.156		115	345	3	TTA -> TTG	None
T	C	360	360	1	360	360	1	T -> C	SNP (transition)	0.831	0.169		120	360	3	GAT -> GAC	None
T	C	363	363	1	363	363	1	T -> C	SNP (transition)	0.831	0.169		121	363	3	TAT -> TAC	None
C	T	366	366	1	366	366	1	C -> T	SNP (transition)	0.987	0.013		122	366	3	TAC -> TAT	None
A	C	367	367	1	367	367	1	A -> C	SNP (transversion)	0.675	0.117	K -> Q	123	367	1	AAA -> CAA	Substitution
AAA	CAC	367	369	2	367	369	2	AAA -> CAC	Substitution		0.208	K -> H	123	367	1	AAA -> CAC	Substitution
A	G	372	372	1	372	372	1	A -> G	SNP (transition)	0.909	0.091		124	372	3	CAA -> CAG	None
CAC	TAT	376	378	2	376	378	2	CAC -> TAT	Substitution		0.156	H -> Y	126	376	1	CAC -> TAT	Substitution
CCC	AAG	379	381	3	379	381	3	CCC -> AAG	Substitution		0.013	P -> K	127	379	1	CCC -> AAG	Substitution
C	T	381	381	1	381	381	1	C -> T	SNP (transition)	0.779	0.208		127	381	3	CCC -> CCT	None
C	T	384	384	1	384	384	1	C -> T	SNP (transition)	0.909	0.091		128	384	3	AAC -> AAT	None
T	C	396	396	1	396	396	1	T -> C	SNP (transition)	0.961	0.039		132	396	3	TAT -> TAC	None
T	A	400	400	1	400	400	1	T -> A	SNP (transversion)	0.909	0.091	L -> I	134	400	1	TTA -> ATA	Substitution
A	G	405	405	1	405	405	1	A -> G	SNP (transition)	0.558	0.442		135	405	3	GTA -> GTG	None
A	C	414	414	1	414	414	1	A -> C	SNP (transversion)	0.675	0.26		138	414	3	GCA -> GCC	None
A	T	414	414	1	414	414	1	A -> T	SNP (transversion)	0.675	0.065		138	414	3	GCA -> GCT	None
A	G	415	415	1	415	415	1	A -> G	SNP (transition)	0.909	0.091	I -> V	139	415	1	ATA -> GTA	Substitution
C	T	420	420	1	420	420	1	C -> T	SNP (transition)	0.961	0.039		140	420	3	GGC -> GGT	None
G	A	421	421	1	421	421	1	G -> A	SNP (transition)	0.987	0.013	A -> T	141	421	1	GCT -> ACT	Substitution
C	T	426	426	1	426	426	1	C -> T	SNP (transition)	0.558	0.442		142	426	3	TAC -> TAT	None
G	A	432	432	1	432	432	1	G -> A	SNP (transition)	0.987	0.013		144	432	3	GGG -> GGA	None
A	G	441	441	1	441	441	1	A -> G	SNP (transition)	0.805	0.195		147	441	3	AAA -> AAG	None
CAC	TAT	442	444	2	442	444	2	CAC -> TAT	Substitution		0.013	H -> Y	148	442	1	CAC -> TAT	Substitution
C	T	444	444	1	444	444	1	C -> T	SNP (transition)	0.909	0.078		148	444	3	CAC -> CAT	None
A	G	445	445	1	445	445	1	A -> G	SNP (transition)	0.805	0.104	N -> D	149	445	1	AAC -> GAC	Substitution
AAC	GAT	445	447	2	445	447	2	AAC -> GAT	Substitution		0.091	N -> D	149	445	1	AAC -> GAT	Substitution
C	T	456	456	1	456	456	1	C -> T	SNP (transition)	0.727	0.273		152	456	3	GGC -> GGT	None
G	A	457	457	1	457	457	1	G -> A	SNP (transition)	0.688	0.312	A -> T	153	457	1	GCT -> ACT	Substitution
C	T	462	462	1	462	462	1	C -> T	SNP (transition)	0.234	0.766		154	462	3	TAC -> TAT	None
G	A	463	463	1	463	463	1	G -> A	SNP (transition)	0.987	0.013	V -> M	155	463	1	GTG -> ATG	Substitution
G	C	465	465	1	465	465	1	G -> C	SNP (transversion)	0.987	0.013		155	465	3	GTG -> GTC	None
AA	GG	467	468	2	467	468	2	AA -> GG	Substitution		0.013	K -> R	156	467	2	AAA -> AGG	Substitution
A	G	468	468	1	468	468	1	A -> G	SNP (transition)	0.091	0.896		156	468	3	AAA -> AAG	None
A	G	470	470	1	470	470	1	A -> G	SNP (transition)	0.857	0.143	K -> R	157	470	2	AAA -> AGA	Substitution
A	G	471	471	1	471	471	1	A -> G	SNP (transition)	0.247	0.753		157	471	3	AAA -> AAG	None
C	T	474	474	1	474	474	1	C -> T	SNP (transition)	0.104	0.896		158	474	3	TTC -> TTT	None
T	C	477	477	1	477	477	1	T -> C	SNP (transition)	0.584	0.416		159	477	3	CGT -> CGC	None
C	T	480	480	1	480	480	1	C -> T	SNP (transition)	0.948	0.052		160	480	3	TGC -> TGT	None
A	G	481	481	1	481	481	1	A -> G	SNP (transition)	0.961	0.039	I -> V	161	481	1	ATT -> GTT	Substitution
T	G	489	489	1	489	489	1	T -> G	SNP (transversion)	0.779	0.221		163	489	3	TCT -> TCG	None
A	G	492	492	1	492	492	1	A -> G	SNP (transition)	0.922	0.078		164	492	3	CAA -> CAG	None
A	T	498	498	1	498	498	1	A -> T	SNP (transversion)	0.351	0.649		166	498	3	CGA -> CGT	None
T	C	501	501	1	501	501	1	T -> C	SNP (transition)	0.221	0.779		167	501	3	TAT -> TAC	None
A	G	503	503	1	503	503	1	A -> G	SNP (transition)	0.987	0.013	N -> S	168	503	2	AAC -> AGC	Substitution
G	A	507	507	1	507	507	1	G -> A	SNP (transition)	0.455	0.545		169	507	3	GAG -> GAA	None
G	A	510	510	1	510	510	1	G -> A	SNP (transition)	0.455	0.545		170	510	3	TAG -> TAA	None

## Sheet: HP0524
Reference Nucleotide(s)	Variant Nucleotide(s)	Minimum	Maximum	Length	Min (with gaps)	Max (with gaps)	Length (with gaps)	Change	Polymorphism Type	Reference Frequency	Variant Frequency	Amino Acid Change	CDS Codon Number	CDS Position	CDS Position Within Codon	Codon Change	Protein Effect
G	A	304	304	1	304	304	1	G -> A	SNP (transition)	0.013	0.987	D -> N	102	304	1	GAT -> AAT	Substitution
C	A	310	310	1	310	310	1	C -> A	SNP (transversion)	0.092	0.316		104	310	1	CGA -> AGA	None
G	A	311	311	1	311	311	1	G -> A	SNP (transition)	0.026	0.382	R -> Q	104	311	2	CGA -> CAA	Substitution
G	A	321	321	1	321	321	1	G -> A	SNP (transition)	0.105	0.895		107	321	3	GAG -> GAA	None
G	A	325	325	1	325	325	1	G -> A	SNP (transition)	0.053	0.947	D -> N	109	325	1	GAT -> AAT	Substitution
G	A	390	390	1	390	390	1	G -> A	SNP (transition)	0.118	0.882		130	390	3	GCG -> GCA	None
G	A	411	411	1	411	411	1	G -> A	SNP (transition)	0.026	0.974		137	411	3	AAG -> AAA	None
G	A	436	436	1	436	436	1	G -> A	SNP (transition)	0.013	0.987	V -> I	146	436	1	GTC -> ATC	Substitution
G	A	445	445	1	445	445	1	G -> A	SNP (transition)	0.987	0.013	G -> S	149	445	1	GGT -> AGT	Substitution
C	A	468	468	1	468	468	1	C -> A	SNP (transversion)	0.224	0.5		156	468	3	ATC -> ATA	None
G	A	486	486	1	486	486	1	G -> A	SNP (transition)	0.013	0.987		162	486	3	GTG -> GTA	None
G	A	579	579	1	579	579	1	G -> A	SNP (transition)	0.211	0.789		193	579	3	GAG -> GAA	None
G	A	606	606	1	606	606	1	G -> A	SNP (transition)	0.711	0.276		202	606	3	ACG -> ACA	None
G	A	625	625	1	625	625	1	G -> A	SNP (transition)	0.013	0.987	A -> T	209	625	1	GCC -> ACC	Substitution
T	A	660	660	1	660	660	1	T -> A	SNP (transversion)	0.105	0.895		220	660	3	CGT -> CGA	None
C	A	663	663	1	663	663	1	C -> A	SNP (transversion)	0.026	0.816		221	663	3	GGC -> GGA	None
G	A	666	666	1	666	666	1	G -> A	SNP (transition)	0.289	0.711		222	666	3	TTG -> TTA	None
G	A	690	690	1	690	690	1	G -> A	SNP (transition)	0.842	0.158		230	690	3	GGG -> GGA	None
G	A	696	696	1	696	696	1	G -> A	SNP (transition)	0.026	0.974		232	696	3	GCG -> GCA	None
G	A	732	732	1	732	732	1	G -> A	SNP (transition)	0.447	0.553		244	732	3	AAG -> AAA	None
G	A	813	813	1	813	813	1	G -> A	SNP (transition)	0.645	0.355		271	813	3	GAG -> GAA	None
C	A	840	840	1	840	840	1	C -> A	SNP (transversion)	0.053	0.947		280	840	3	CGC -> CGA	None
C	A	876	876	1	876	876	1	C -> A	SNP (transversion)	0.013	0.974		292	876	3	TCC -> TCA	None
G	A	930	930	1	930	930	1	G -> A	SNP (transition)	0.105	0.895		310	930	3	GTG -> GTA	None
G	A	1002	1002	1	1002	1002	1	G -> A	SNP (transition)	0.026	0.974		334	1002	3	GGG -> GGA	None
G	A	1089	1089	1	1089	1089	1	G -> A	SNP (transition)	0.224	0.776		363	1089	3	GCG -> GCA	None
C	A	1318	1318	1	1318	1318	1	C -> A	SNP (transversion)	0.026	0.961	L -> I	440	1318	1	CTA -> ATA	Substitution
G	A	1358	1358	1	1358	1358	1	G -> A	SNP (transition)	0.776	0.224	S -> N	453	1358	2	AGC -> AAC	Substitution
G	A	1382	1382	1	1382	1382	1	G -> A	SNP (transition)	0.237	0.763	R -> K	461	1382	2	AGA -> AAA	Substitution
G	A	1398	1398	1	1398	1398	1	G -> A	SNP (transition)	0.026	0.711		466	1398	3	TCG -> TCA	None
T	A	1416	1416	1	1416	1416	1	T -> A	SNP (transversion)	0.092	0.908		472	1416	3	ACT -> ACA	None
G	A	1428	1428	1	1428	1428	1	G -> A	SNP (transition)	0.329	0.329		476	1428	3	GCG -> GCA	None
G	A	1446	1446	1	1446	1446	1	G -> A	SNP (transition)	0.026	0.974	M -> I	482	1446	3	ATG -> ATA	Substitution
G	A	1461	1461	1	1461	1461	1	G -> A	SNP (transition)	0.039	0.961		487	1461	3	ACG -> ACA	None
G	A	1578	1578	1	1578	1578	1	G -> A	SNP (transition)	0.013	0.987		526	1578	3	GTG -> GTA	None
G	A	1602	1602	1	1602	1602	1	G -> A	SNP (transition)	0.553	0.434		534	1602	3	CTG -> CTA	None
G	A	1620	1620	1	1620	1620	1	G -> A	SNP (transition)	0.974	0.026		540	1620	3	CAG -> CAA	None
G	A	1638	1638	1	1638	1638	1	G -> A	SNP (transition)	0.25	0.75		546	1638	3	TTG -> TTA	None
G	A	1677	1677	1	1677	1677	1	G -> A	SNP (transition)	0.105	0.895		559	1677	3	GAG -> GAA	None
C	A	1722	1722	1	1722	1722	1	C -> A	SNP (transversion)	0.026	0.697		574	1722	3	CGC -> CGA	None
G	A	1749	1749	1	1749	1749	1	G -> A	SNP (transition)	0.026	0.974		583	1749	3	GCG -> GCA	None
G	A	1758	1758	1	1758	1758	1	G -> A	SNP (transition)	0.237	0.763		586	1758	3	GAG -> GAA	None
G	A	1797	1797	1	1797	1797	1	G -> A	SNP (transition)	0.039	0.961		599	1797	3	AAG -> AAA	None
G	A	1836	1836	1	1836	1836	1	G -> A	SNP (transition)	0.224	0.776		612	1836	3	GGG -> GGA	None
G	A	1881	1881	1	1881	1881	1	G -> A	SNP (transition)	0.434	0.566		627	1881	3	AAG -> AAA	None
G	A	1902	1902	1	1902	1902	1	G -> A	SNP (transition)	0.487	0.513		634	1902	3	AGG -> AGA	None
G	A	1911	1911	1	1911	1911	1	G -> A	SNP (transition)	0.013	0.987		637	1911	3	GTG -> GTA	None
T	A	1950	1950	1	1950	1950	1	T -> A	SNP (transversion)	0.013	0.987		650	1950	3	ACT -> ACA	None
G	A	1968	1968	1	1968	1968	1	G -> A	SNP (transition)	0.066	0.934		656	1968	3	GAG -> GAA	None
G	A	2013	2013	1	2013	2013	1	G -> A	SNP (transition)	0.158	0.842		671	2013	3	GAG -> GAA	None
G	A	2028	2028	1	2028	2028	1	G -> A	SNP (transition)	0.592	0.408		676	2028	3	GAG -> GAA	None
T	A	2043	2043	1	2043	2043	1	T -> A	SNP (transversion)	0.039	0.184		681	2043	3	CCT -> CCA	None
G	A	2049	2049	1	2049	2049	1	G -> A	SNP (transition)	0.961	0.039		683	2049	3	AAG -> AAA	None
G	A	2061	2061	1	2061	2061	1	G -> A	SNP (transition)	0.092	0.908		687	2061	3	GCG -> GCA	None
G	A	2103	2103	1	2103	2103	1	G -> A	SNP (transition)	0.013	0.987		701	2103	3	AAG -> AAA	None
G	A	2124	2124	1	2124	2124	1	G -> A	SNP (transition)	0.079	0.921		708	2124	3	AAG -> AAA	None
G	A	2136	2136	1	2136	2136	1	G -> A	SNP (transition)	0.026	0.974		712	2136	3	TTG -> TTA	None
T	A	2148	2148	1	2148	2148	1	T -> A	SNP (transversion)	0.118	0.882		716	2148	3	CCT -> CCA	None
T	A	2160	2160	1	2160	2160	1	T -> A	SNP (transversion)	0.553	0.447		720	2160	3	ACT -> ACA	None
G	A	2192	2192	1	2192	2192	1	G -> A	SNP (transition)	0.026	0.974	R -> K	731	2192	2	AGA -> AAA	Substitution
G	A	2229	2229	1	2229	2229	1	G -> A	SNP (transition)	0.026	0.974		743	2229	3	GTG -> GTA	None
T	A	2245	2245	1	2245	2245	1	T -> A	SNP (transversion)	0.014	0.986		749	2245	1		Extension
G	A	2246	2246	1	2246	2246	1	G -> A	SNP (transition)	0.014	0.986		749	2246	2	TGA -> TAA	None
G	A	15	15	1	15	15	1	G -> A	SNP (transition)	0.013	0.987		5	15	3	TTG -> TTA	None
G	A	40	40	1	40	40	1	G -> A	SNP (transition)	0.013	0.987	D -> N	14	40	1	GAT -> AAT	Substitution
G	A	55	55	1	55	55	1	G -> A	SNP (transition)	0.086	0.908	V -> I	19	55	1	GTT -> ATT	Substitution
G	A	75	75	1	75	75	1	G -> A	SNP (transition)	0.053	0.947		25	75	3	GGG -> GGA	None
G	A	112	112	1	112	112	1	G -> A	SNP (transition)	0.776	0.224	A -> T	38	112	1	GCT -> ACT	Substitution
G	A	123	123	1	123	123	1	G -> A	SNP (transition)	0.053	0.947		41	123	3	AAG -> AAA	None
G	A	124	124	1	124	124	1	G -> A	SNP (transition)	0.013	0.987	A -> T	42	124	1	GCT -> ACT	Substitution
G	A	139	139	1	139	139	1	G -> A	SNP (transition)	0.013	0.987	A -> T	47	139	1	GCT -> ACT	Substitution
G	A	147	147	1	147	147	1	G -> A	SNP (transition)	0.316	0.684		49	147	3	CAG -> CAA	None
G	A	164	164	1	164	164	1	G -> A	SNP (transition)	0.224	0.776	S -> N	55	164	2	AGC -> AAC	Substitution
G	A	192	192	1	192	192	1	G -> A	SNP (transition)	0.132	0.868		64	192	3	CTG -> CTA	None
G	A	201	201	1	201	201	1	G -> A	SNP (transition)	0.132	0.868		67	201	3	AGG -> AGA	None
G	A	225	225	1	225	225	1	G -> A	SNP (transition)	0.092	0.908		75	225	3	TTG -> TTA	None
G	A	279	279	1	279	279	1	G -> A	SNP (transition)	0.053	0.947		93	279	3	TTG -> TTA	None
C	A	285	285	1	285	285	1	C -> A	SNP (transversion)	0.197	0.803		95	285	3	CTC -> CTA	None
CG	AA	310	311	2	310	311	2	CG -> AA	Substitution	0.592		R -> K	104	310	1	CGA -> AAA	Substitution
CT	AA	2242	2243	2	2242	2243	2	CT -> AA	Substitution	0.007		L -> K	748	2242	1	CTG -> AAG	Substitution
GG	AC	394	395	2	394	395	2	GG -> AC	Substitution	0.803		G -> T	132	394	1	GGT -> ACT	Substitution
GCA	ACG	2155	2157	2	2155	2157	2	GCA -> ACG	Substitution	0.276		A -> T	719	2155	1	GCA -> ACG	Substitution
GCC	ACT	1336	1338	2	1336	1338	2	GCC -> ACT	Substitution	0.013		A -> T	446	1336	1	GCC -> ACT	Substitution
GCC	ACT	1465	1467	2	1465	1467	2	GCC -> ACT	Substitution	0.013		A -> T	489	1465	1	GCC -> ACT	Substitution
CTTG	ACTC	705	708	3	705	708	3	CTTG -> ACTC	Substitution	0.487			235	705	3	GGC,TTG -> GGA,CTC	None
CGA	AGG	1915	1917	2	1915	1917	2	CGA -> AGG	Substitution	0.039			639	1915	1	CGA -> AGG	None
GTG	ATC	1504	1506	2	1504	1506	2	GTG -> ATC	Substitution	0.053		V -> I	502	1504	1	GTG -> ATC	Substitution
GTG	ATT	643	645	2	643	645	2	GTG -> ATT	Substitution	0.013		V -> I	215	643	1	GTG -> ATT	Substitution
GTG	ATT	1504	1506	2	1504	1506	2	GTG -> ATT	Substitution	0.013		V -> I	502	1504	1	GTG -> ATT	Substitution
GCTT	ATTA	1149	1152	3	1149	1152	3	GCTT -> ATTA	Substitution	0.053			383	1149	3	GGG,CTT -> GGA,TTA	None
T	C	303	303	1	303	303	1	T -> C	SNP (transition)	0.039	0.961		101	303	3	GAT -> GAC	None
T	C	306	306	1	306	306	1	T -> C	SNP (transition)	0.039	0.961		102	306	3	GAT -> GAC	None
T	C	330	330	1	330	330	1	T -> C	SNP (transition)	0.026	0.974		110	330	3	GAT -> GAC	None
T	C	393	393	1	393	393	1	T -> C	SNP (transition)	0.803	0.197		131	393	3	CTT -> CTC	None
T	C	402	402	1	402	402	1	T -> C	SNP (transition)	0.816	0.184		134	402	3	AGT -> AGC	None
T	C	474	474	1	474	474	1	T -> C	SNP (transition)	0.013	0.987		158	474	3	ATT -> ATC	None
T	C	519	519	1	519	519	1	T -> C	SNP (transition)	0.474	0.526		173	519	3	GAT -> GAC	None
G	C	606	606	1	606	606	1	G -> C	SNP (transversion)	0.013	0.276		202	606	3	ACG -> ACC	None
T	C	615	615	1	615	615	1	T -> C	SNP (transition)	0.118	0.882		205	615	3	AAT -> AAC	None
T	C	675	675	1	675	675	1	T -> C	SNP (transition)	0.092	0.908		225	675	3	TTT -> TTC	None
T	C	714	714	1	714	714	1	T -> C	SNP (transition)	0.579	0.421		238	714	3	GCT -> GCC	None
T	C	717	717	1	717	717	1	T -> C	SNP (transition)	0.105	0.895		239	717	3	CCT -> CCC	None
T	C	720	720	1	720	720	1	T -> C	SNP (transition)	0.316	0.684		240	720	3	ACT -> ACC	None
T	C	777	777	1	777	777	1	T -> C	SNP (transition)	0.013	0.987		259	777	3	AAT -> AAC	None
T	C	894	894	1	894	894	1	T -> C	SNP (transition)	0.026	0.974		298	894	3	TTT -> TTC	None
T	C	909	909	1	909	909	1	T -> C	SNP (transition)	0.053	0.947		303	909	3	TAT -> TAC	None
T	C	1056	1056	1	1056	1056	1	T -> C	SNP (transition)	0.276	0.724		352	1056	3	CCT -> CCC	None
T	C	1059	1059	1	1059	1059	1	T -> C	SNP (transition)	0.145	0.855		353	1059	3	AAT -> AAC	None
T	C	1083	1083	1	1083	1083	1	T -> C	SNP (transition)	0.026	0.974		361	1083	3	AAT -> AAC	None
T	C	1095	1095	1	1095	1095	1	T -> C	SNP (transition)	0.592	0.408		365	1095	3	AAT -> AAC	None
T	C	1098	1098	1	1098	1098	1	T -> C	SNP (transition)	0.237	0.763		366	1098	3	CTT -> CTC	None
T	C	1116	1116	1	1116	1116	1	T -> C	SNP (transition)	0.013	0.987		372	1116	3	AAT -> AAC	None
A	C	1191	1191	1	1191	1191	1	A -> C	SNP (transversion)	0.908	0.092		397	1191	3	ACA -> ACC	None
T	C	1212	1212	1	1212	1212	1	T -> C	SNP (transition)	0.053	0.947		404	1212	3	GGT -> GGC	None
T	C	1234	1234	1	1234	1234	1	T -> C	SNP (transition)	0.237	0.763		412	1234	1	TTG -> CTG	None
A	C	1251	1251	1	1251	1251	1	A -> C	SNP (transversion)	0.013	0.987		417	1251	3	ACA -> ACC	None
T	C	1270	1270	1	1270	1270	1	T -> C	SNP (transition)	0.013	0.987	S -> P	424	1270	1	TCT -> CCT	Substitution
T	C	1293	1293	1	1293	1293	1	T -> C	SNP (transition)	0.053	0.947		431	1293	3	GGT -> GGC	None
T	C	1314	1314	1	1314	1314	1	T -> C	SNP (transition)	0.579	0.421		438	1314	3	GAT -> GAC	None
T	C	1325	1325	1	1325	1325	1	T -> C	SNP (transition)	0.829	0.026	V -> A	442	1325	2	GTG -> GCG	Substitution
T	C	1341	1341	1	1341	1341	1	T -> C	SNP (transition)	0.013	0.987		447	1341	3	ACT -> ACC	None
T	C	1392	1392	1	1392	1392	1	T -> C	SNP (transition)	0.026	0.974		464	1392	3	TAT -> TAC	None
A	C	1410	1410	1	1410	1410	1	A -> C	SNP (transversion)	0.079	0.921		470	1410	3	GTA -> GTC	None
T	C	1434	1434	1	1434	1434	1	T -> C	SNP (transition)	0.158	0.842		478	1434	3	TAT -> TAC	None
A	C	1443	1443	1	1443	1443	1	A -> C	SNP (transversion)	0.553	0.316		481	1443	3	GCA -> GCC	None
T	C	1449	1449	1	1449	1449	1	T -> C	SNP (transition)	0.553	0.447		483	1449	3	ATT -> ATC	None
A	C	1502	1502	1	1502	1502	1	A -> C	SNP (transversion)	0.474	0.526	E -> A	501	1502	2	GAA -> GCA	Substitution
G	C	1506	1506	1	1506	1506	1	G -> C	SNP (transversion)	0.316	0.605		502	1506	3	GTG -> GTC	None
T	C	1509	1509	1	1509	1509	1	T -> C	SNP (transition)	0.289	0.711		503	1509	3	AGT -> AGC	None
T	C	1515	1515	1	1515	1515	1	T -> C	SNP (transition)	0.605	0.395		505	1515	3	GGT -> GGC	None
T	C	1527	1527	1	1527	1527	1	T -> C	SNP (transition)	0.303	0.697		509	1527	3	AAT -> AAC	None
T	C	1530	1530	1	1530	1530	1	T -> C	SNP (transition)	0.303	0.697		510	1530	3	CCT -> CCC	None
T	C	1558	1558	1	1558	1558	1	T -> C	SNP (transition)	0.145	0.855		520	1558	1	TTA -> CTA	None
T	C	1575	1575	1	1575	1575	1	T -> C	SNP (transition)	0.645	0.355		525	1575	3	AAT -> AAC	None
T	C	1593	1593	1	1593	1593	1	T -> C	SNP (transition)	0.421	0.579		531	1593	3	AAT -> AAC	None
T	C	1594	1594	1	1594	1594	1	T -> C	SNP (transition)	0.079	0.461		532	1594	1	TTG -> CTG	None
T	C	1632	1632	1	1632	1632	1	T -> C	SNP (transition)	0.145	0.855		544	1632	3	AGT -> AGC	None
T	C	1665	1665	1	1665	1665	1	T -> C	SNP (transition)	0.105	0.895		555	1665	3	TGT -> TGC	None
T	C	1701	1701	1	1701	1701	1	T -> C	SNP (transition)	0.487	0.513		567	1701	3	ATT -> ATC	None
T	C	1737	1737	1	1737	1737	1	T -> C	SNP (transition)	0.013	0.987		579	1737	3	TTT -> TTC	None
T	C	1761	1761	1	1761	1761	1	T -> C	SNP (transition)	0.066	0.934		587	1761	3	AAT -> AAC	None
T	C	1782	1782	1	1782	1782	1	T -> C	SNP (transition)	0.276	0.724		594	1782	3	GGT -> GGC	None
T	C	1818	1818	1	1818	1818	1	T -> C	SNP (transition)	0.105	0.895		606	1818	3	TCT -> TCC	None
T	C	1839	1839	1	1839	1839	1	T -> C	SNP (transition)	0.908	0.092		613	1839	3	ATT -> ATC	None
T	C	1863	1863	1	1863	1863	1	T -> C	SNP (transition)	0.5	0.5		621	1863	3	CAT -> CAC	None
T	C	1926	1926	1	1926	1926	1	T -> C	SNP (transition)	0.053	0.947		642	1926	3	GAT -> GAC	None
T	C	1929	1929	1	1929	1929	1	T -> C	SNP (transition)	0.342	0.658		643	1929	3	GAT -> GAC	None
A	C	1935	1935	1	1935	1935	1	A -> C	SNP (transversion)	0.053	0.605		645	1935	3	ACA -> ACC	None
T	C	1953	1953	1	1953	1953	1	T -> C	SNP (transition)	0.013	0.987		651	1953	3	TCT -> TCC	None
T	C	1993	1993	1	1993	1993	1	T -> C	SNP (transition)	0.211	0.789		665	1993	1	TTG -> CTG	None
T	C	2001	2001	1	2001	2001	1	T -> C	SNP (transition)	0.013	0.987		667	2001	3	ACT -> ACC	None
T	C	2016	2016	1	2016	2016	1	T -> C	SNP (transition)	0.132	0.868		672	2016	3	CTT -> CTC	None
T	C	2031	2031	1	2031	2031	1	T -> C	SNP (transition)	0.368	0.632		677	2031	3	AAT -> AAC	None
T	C	2043	2043	1	2043	2043	1	T -> C	SNP (transition)	0.776	0.184		681	2043	3	CCT -> CCC	None
T	C	2070	2070	1	2070	2070	1	T -> C	SNP (transition)	0.5	0.5		690	2070	3	TAT -> TAC	None
A	C	2079	2079	1	2079	2079	1	A -> C	SNP (transversion)	0.421	0.316		693	2079	3	CCA -> CCC	None
T	C	2100	2100	1	2100	2100	1	T -> C	SNP (transition)	0.013	0.987		700	2100	3	ATT -> ATC	None
T	C	2166	2166	1	2166	2166	1	T -> C	SNP (transition)	0.171	0.829		722	2166	3	TAT -> TAC	None
T	C	2172	2172	1	2172	2172	1	T -> C	SNP (transition)	0.355	0.645		724	2172	3	GAT -> GAC	None
T	C	2190	2190	1	2190	2190	1	T -> C	SNP (transition)	0.868	0.132		730	2190	3	ACT -> ACC	None
T	C	2196	2196	1	2196	2196	1	T -> C	SNP (transition)	0.645	0.355		732	2196	3	GGT -> GGC	None
T	C	2205	2205	1	2205	2205	1	T -> C	SNP (transition)	0.579	0.421		735	2205	3	AGT -> AGC	None
T	C	2211	2211	1	2211	2211	1	T -> C	SNP (transition)	0.434	0.566		737	2211	3	GAT -> GAC	None
T	C	2232	2232	1	2232	2232	1	T -> C	SNP (transition)	0.013	0.987		744	2232	3	GGT -> GGC	None
T	C	2238	2238	1	2238	2238	1	T -> C	SNP (transition)	0.947	0.053		746	2238	3	AGT -> AGC	None
T	C	30	30	1	30	30	1	T -> C	SNP (transition)	0.842	0.158		10	30	3	TAT -> TAC	None
T	C	50	50	1	50	50	1	T -> C	SNP (transition)	0.026	0.974	L -> S	17	50	2	TTG -> TCG	Substitution
T	C	71	71	1	71	71	1	T -> C	SNP (transition)	0.013	0.987	I -> T	24	71	2	ATA -> ACA	Substitution
T	C	93	93	1	93	93	1	T -> C	SNP (transition)	0.868	0.132		31	93	3	TTT -> TTC	None
T	C	96	96	1	96	96	1	T -> C	SNP (transition)	0.855	0.145		32	96	3	CTT -> CTC	None
T	C	127	127	1	127	127	1	T -> C	SNP (transition)	0.211	0.789	F -> L	43	127	1	TTT -> CTT	Substitution
T	C	141	141	1	141	141	1	T -> C	SNP (transition)	0.092	0.908		47	141	3	GCT -> GCC	None
T	C	182	182	1	182	182	1	T -> C	SNP (transition)	0.066	0.934	I -> T	61	182	2	ATA -> ACA	Substitution
A	C	237	237	1	237	237	1	A -> C	SNP (transversion)	0.105	0.895		79	237	3	CTA -> CTC	None
T	C	238	238	1	238	238	1	T -> C	SNP (transition)	0.013	0.987		80	238	1	TTA -> CTA	None
T	C	252	252	1	252	252	1	T -> C	SNP (transition)	0.026	0.974		84	252	3	TCT -> TCC	None
T	C	282	282	1	282	282	1	T -> C	SNP (transition)	0.118	0.882		94	282	3	ATT -> ATC	None
TC	CA	467	468	2	467	468	2	TC -> CA	Substitution	0.184		I -> T	156	467	2	ATC -> ACA	Substitution
TG	CA	1325	1326	2	1325	1326	2	TG -> CA	Substitution	0.145		V -> A	442	1325	2	GTG -> GCA	Substitution
ATC	CTA	466	468	2	466	468	2	ATC -> CTA	Substitution	0.092		I -> L	156	466	1	ATC -> CTA	Substitution
TTG	CTC	1594	1596	2	1594	1596	2	TTG -> CTC	Substitution	0.118			532	1594	1	TTG -> CTC	None
TTA	CTG	1273	1275	2	1273	1275	2	TTA -> CTG	Substitution	0.25			425	1273	1	TTA -> CTG	None
TTG	CTT	1594	1596	2	1594	1596	2	TTG -> CTT	Substitution	0.342			532	1594	1	TTG -> CTT	None
A	G	302	302	1	302	302	1	A -> G	SNP (transition)	0.066	0.934	D -> G	101	302	2	GAT -> GGT	Substitution
A	G	349	349	1	349	349	1	A -> G	SNP (transition)	0.816	0.184	I -> V	117	349	1	ATC -> GTC	Substitution
A	G	387	387	1	387	387	1	A -> G	SNP (transition)	0.829	0.171		129	387	3	AAA -> AAG	None
A	G	405	405	1	405	405	1	A -> G	SNP (transition)	0.632	0.368		135	405	3	TCA -> TCG	None
A	G	495	495	1	495	495	1	A -> G	SNP (transition)	0.039	0.961		165	495	3	TTA -> TTG	None
T	G	555	555	1	555	555	1	T -> G	SNP (transversion)	0.026	0.974		185	555	3	GGT -> GGG	None
A	G	582	582	1	582	582	1	A -> G	SNP (transition)	0.105	0.895		194	582	3	AAA -> AAG	None
A	G	597	597	1	597	597	1	A -> G	SNP (transition)	0.921	0.079		199	597	3	AAA -> AAG	None
A	G	723	723	1	723	723	1	A -> G	SNP (transition)	0.474	0.526		241	723	3	AGA -> AGG	None
A	G	798	798	1	798	798	1	A -> G	SNP (transition)	0.697	0.303		266	798	3	AAA -> AAG	None
T	G	801	801	1	801	801	1	T -> G	SNP (transversion)	0.092	0.908		267	801	3	GCT -> GCG	None
A	G	822	822	1	822	822	1	A -> G	SNP (transition)	0.684	0.316		274	822	3	GGA -> GGG	None
A	G	834	834	1	834	834	1	A -> G	SNP (transition)	0.474	0.526		278	834	3	GAA -> GAG	None
A	G	849	849	1	849	849	1	A -> G	SNP (transition)	0.026	0.974		283	849	3	CAA -> CAG	None
T	G	906	906	1	906	906	1	T -> G	SNP (transversion)	0.184	0.816		302	906	3	GCT -> GCG	None
A	G	975	975	1	975	975	1	A -> G	SNP (transition)	0.013	0.987		325	975	3	AAA -> AAG	None
C	G	984	984	1	984	984	1	C -> G	SNP (transversion)	0.329	0.658		328	984	3	GGC -> GGG	None
A	G	999	999	1	999	999	1	A -> G	SNP (transition)	0.092	0.908		333	999	3	GGA -> GGG	None
A	G	1017	1017	1	1017	1017	1	A -> G	SNP (transition)	0.013	0.987		339	1017	3	CAA -> CAG	None
A	G	1029	1029	1	1029	1029	1	A -> G	SNP (transition)	1			343	1029	3	TTA -> TTG	None
A	G	1086	1086	1	1086	1086	1	A -> G	SNP (transition)	0.526	0.474		362	1086	3	CAA -> CAG	None
A	G	1221	1221	1	1221	1221	1	A -> G	SNP (transition)	0.026	0.974		407	1221	3	GCA -> GCG	None
A	G	1354	1354	1	1354	1354	1	A -> G	SNP (transition)	0.026	0.974	N -> D	452	1354	1	AAT -> GAT	Substitution
C	G	1422	1422	1	1422	1422	1	C -> G	SNP (transversion)	0.079	0.882		474	1422	3	GCC -> GCG	None
A	G	1452	1452	1	1452	1452	1	A -> G	SNP (transition)	0.487	0.513		484	1452	3	AGA -> AGG	None
A	G	1491	1491	1	1491	1491	1	A -> G	SNP (transition)	0.013	0.987		497	1491	3	TTA -> TTG	None
A	G	1503	1503	1	1503	1503	1	A -> G	SNP (transition)	0.395	0.605		501	1503	3	GAA -> GAG	None
A	G	1551	1551	1	1551	1551	1	A -> G	SNP (transition)	0.132	0.868		517	1551	3	GGA -> GGG	None
A	G	1662	1662	1	1662	1662	1	A -> G	SNP (transition)	0.566	0.039		554	1662	3	TTA -> TTG	None
A	G	1674	1674	1	1674	1674	1	A -> G	SNP (transition)	0.013	0.987		558	1674	3	TTA -> TTG	None
A	G	1872	1872	1	1872	1872	1	A -> G	SNP (transition)	0.395	0.605		624	1872	3	AAA -> AAG	None
A	G	1884	1884	1	1884	1884	1	A -> G	SNP (transition)	1			628	1884	3	GTA -> GTG	None
A	G	1887	1887	1	1887	1887	1	A -> G	SNP (transition)	0.053	0.947		629	1887	3	TTA -> TTG	None
A	G	1917	1917	1	1917	1917	1	A -> G	SNP (transition)	0.092	0.868		639	1917	3	CGA -> CGG	None
A	G	1935	1935	1	1935	1935	1	A -> G	SNP (transition)	0.342	0.605		645	1935	3	ACA -> ACG	None
A	G	1965	1965	1	1965	1965	1	A -> G	SNP (transition)	0.763	0.237		655	1965	3	AAA -> AAG	None
A	G	2040	2040	1	2040	2040	1	A -> G	SNP (transition)	0.132	0.868		680	2040	3	AAA -> AAG	None
A	G	2094	2094	1	2094	2094	1	A -> G	SNP (transition)	0.395	0.605		698	2094	3	GAA -> GAG	None
A	G	2106	2106	1	2106	2106	1	A -> G	SNP (transition)	0.763	0.237		702	2106	3	GTA -> GTG	None
A	G	2112	2112	1	2112	2112	1	A -> G	SNP (transition)	0.066	0.934		704	2112	3	CCA -> CCG	None
A	G	2149	2149	1	2149	2149	1	A -> G	SNP (transition)	0.342	0.658	N -> D	717	2149	1	AAT -> GAT	Substitution
A	G	2154	2154	1	2154	2154	1	A -> G	SNP (transition)	0.355	0.645		718	2154	3	CAA -> CAG	None
A	G	2178	2178	1	2178	2178	1	A -> G	SNP (transition)	0.026	0.974		726	2178	3	CAA -> CAG	None
A	G	2214	2214	1	2214	2214	1	A -> G	SNP (transition)	0.329	0.671		738	2214	3	AAA -> AAG	None
A	G	22	22	1	22	22	1	A -> G	SNP (transition)	0.237	0.763	T -> A	8	22	1	ACC -> GCC	Substitution
A	G	38	38	1	38	38	1	A -> G	SNP (transition)	0.092	0.908	E -> G	13	38	2	GAG -> GGG	Substitution
A	G	79	79	1	79	79	1	A -> G	SNP (transition)	0.013	0.987	I -> V	27	79	1	ATA -> GTA	Substitution
A	G	87	87	1	87	87	1	A -> G	SNP (transition)	0.132	0.868		29	87	3	TTA -> TTG	None
A	G	132	132	1	132	132	1	A -> G	SNP (transition)	0.013	0.987		44	132	3	AAA -> AAG	None
A	G	174	174	1	174	174	1	A -> G	SNP (transition)	0.092	0.908		58	174	3	GAA -> GAG	None
T	G	186	186	1	186	186	1	T -> G	SNP (transversion)	0.132	0.868	D -> E	62	186	3	GAT -> GAG	Substitution
A	G	194	194	1	194	194	1	A -> G	SNP (transition)	0.013	0.987	K -> R	65	194	2	AAA -> AGA	Substitution
T	G	231	231	1	231	231	1	T -> G	SNP (transversion)	0.5	0.5		77	231	3	GCT -> GCG	None
A	G	264	264	1	264	264	1	A -> G	SNP (transition)	0.013	0.987		88	264	3	TCA -> TCG	None
A	G	267	267	1	267	267	1	A -> G	SNP (transition)	0.895	0.105		89	267	3	GGA -> GGG	None
A	G	270	270	1	270	270	1	A -> G	SNP (transition)	0.013	0.987		90	270	3	TTA -> TTG	None
AAT	GCA	373	375	3	373	375	3	AAT -> GCA	Substitution	0.803		N -> A	125	373	1	AAT -> GCA	Substitution
TTTA	GCTC	1659	1662	3	1659	1662	3	TTTA -> GCTC	Substitution	0.395			553	1659	3	ACT,TTA -> ACG,CTC	None
C	T	314	314	1	314	314	1	C -> T	SNP (transition)	0.711	0.289	S -> L	105	314	2	TCG -> TTG	Substitution
C	T	324	324	1	324	324	1	C -> T	SNP (transition)	0.211	0.789		108	324	3	AGC -> AGT	None
G	T	394	394	1	394	394	1	G -> T	SNP (transversion)	0.039	0.158	G -> C	132	394	1	GGT -> TGT	Substitution
C	T	471	471	1	471	471	1	C -> T	SNP (transition)	0.039	0.961		157	471	3	TTC -> TTT	None
C	T	492	492	1	492	492	1	C -> T	SNP (transition)	0.013	0.987		164	492	3	TTC -> TTT	None
C	T	558	558	1	558	558	1	C -> T	SNP (transition)	0.066	0.934		186	558	3	AGC -> AGT	None
C	T	594	594	1	594	594	1	C -> T	SNP (transition)	0.145	0.855		198	594	3	GCC -> GCT	None
C	T	600	600	1	600	600	1	C -> T	SNP (transition)	0.553	0.447		200	600	3	CTC -> CTT	None
C	T	603	603	1	603	603	1	C -> T	SNP (transition)	0.053	0.947		201	603	3	ATC -> ATT	None
C	T	612	612	1	612	612	1	C -> T	SNP (transition)	0.329	0.671		204	612	3	AAC -> AAT	None
C	T	624	624	1	624	624	1	C -> T	SNP (transition)	0.053	0.947		208	624	3	CGC -> CGT	None
C	T	633	633	1	633	633	1	C -> T	SNP (transition)	0.013	0.987		211	633	3	GAC -> GAT	None
G	T	645	645	1	645	645	1	G -> T	SNP (transversion)	0.382	0.605		215	645	3	GTG -> GTT	None
C	T	654	654	1	654	654	1	C -> T	SNP (transition)	0.039	0.961		218	654	3	GGC -> GGT	None
C	T	663	663	1	663	663	1	C -> T	SNP (transition)	0.158	0.816		221	663	3	GGC -> GGT	None
C	T	684	684	1	684	684	1	C -> T	SNP (transition)	0.053	0.947		228	684	3	TAC -> TAT	None
C	T	699	699	1	699	699	1	C -> T	SNP (transition)	0.461	0.539		233	699	3	TTC -> TTT	None
G	T	735	735	1	735	735	1	G -> T	SNP (transversion)	0.697	0.303		245	735	3	GGG -> GGT	None
C	T	744	744	1	744	744	1	C -> T	SNP (transition)	0.039	0.961		248	744	3	TTC -> TTT	None
C	T	747	747	1	747	747	1	C -> T	SNP (transition)	0.013	0.987		249	747	3	ATC -> ATT	None
C	T	769	769	1	769	769	1	C -> T	SNP (transition)	0.026	0.974	P -> S	257	769	1	CCT -> TCT	Substitution
C	T	792	792	1	792	792	1	C -> T	SNP (transition)	0.592	0.408		264	792	3	GAC -> GAT	None
C	T	819	819	1	819	819	1	C -> T	SNP (transition)	0.039	0.961		273	819	3	TGC -> TGT	None
C	T	873	873	1	873	873	1	C -> T	SNP (transition)	0.013	0.987		291	873	3	TTC -> TTT	None
C	T	876	876	1	876	876	1	C -> T	SNP (transition)	0.013	0.974		292	876	3	TCC -> TCT	None
C	T	903	903	1	903	903	1	C -> T	SNP (transition)	0.171	0.829		301	903	3	TTC -> TTT	None
C	T	939	939	1	939	939	1	C -> T	SNP (transition)	0.5	0.5		313	939	3	ACC -> ACT	None
C	T	945	945	1	945	945	1	C -> T	SNP (transition)	0.013	0.987		315	945	3	GAC -> GAT	None
C	T	963	963	1	963	963	1	C -> T	SNP (transition)	0.013	0.987		321	963	3	GAC -> GAT	None
C	T	970	970	1	970	970	1	C -> T	SNP (transition)	0.224	0.776		324	970	1	CTA -> TTA	None
G	T	978	978	1	978	978	1	G -> T	SNP (transversion)	0.013	0.987		326	978	3	GGG -> GGT	None
C	T	984	984	1	984	984	1	C -> T	SNP (transition)	0.013	0.658		328	984	3	GGC -> GGT	None
G	T	987	987	1	987	987	1	G -> T	SNP (transversion)	0.013	0.987	M -> I	329	987	3	ATG -> ATT	Substitution
C	T	1020	1020	1	1020	1020	1	C -> T	SNP (transition)	0.013	0.987		340	1020	3	ATC -> ATT	None
A	T	1032	1032	1	1032	1032	1	A -> T	SNP (transversion)	0.658	0.342		344	1032	3	GCA -> GCT	None
C	T	1074	1074	1	1074	1074	1	C -> T	SNP (transition)	0.816	0.184		358	1074	3	TTC -> TTT	None
C	T	1080	1080	1	1080	1080	1	C -> T	SNP (transition)	0.039	0.961		360	1080	3	AGC -> AGT	None
C	T	1122	1122	1	1122	1122	1	C -> T	SNP (transition)	0.447	0.553		374	1122	3	TAC -> TAT	None
C	T	1194	1194	1	1194	1194	1	C -> T	SNP (transition)	0.789	0.211		398	1194	3	CCC -> CCT	None
C	T	1224	1224	1	1224	1224	1	C -> T	SNP (transition)	0.013	0.987		408	1224	3	AGC -> AGT	None
G	T	1227	1227	1	1227	1227	1	G -> T	SNP (transversion)	0.368	0.632		409	1227	3	GGG -> GGT	None
C	T	1248	1248	1	1248	1248	1	C -> T	SNP (transition)	0.039	0.961		416	1248	3	GAC -> GAT	None
C	T	1318	1318	1	1318	1318	1	C -> T	SNP (transition)	0.013	0.961		440	1318	1	CTA -> TTA	None
C	T	1338	1338	1	1338	1338	1	C -> T	SNP (transition)	0.25	0.737		446	1338	3	GCC -> GCT	None
C	T	1362	1362	1	1362	1362	1	C -> T	SNP (transition)	0.5	0.5		454	1362	3	TTC -> TTT	None
C	T	1374	1374	1	1374	1374	1	C -> T	SNP (transition)	0.776	0.224		458	1374	3	GGC -> GGT	None
C	T	1377	1377	1	1377	1377	1	C -> T	SNP (transition)	0.171	0.829		459	1377	3	GGC -> GGT	None
G	T	1398	1398	1	1398	1398	1	G -> T	SNP (transversion)	0.263	0.711		466	1398	3	TCG -> TCT	None
C	T	1413	1413	1	1413	1413	1	C -> T	SNP (transition)	0.829	0.171		471	1413	3	TAC -> TAT	None
C	T	1422	1422	1	1422	1422	1	C -> T	SNP (transition)	0.039	0.882		474	1422	3	GCC -> GCT	None
G	T	1428	1428	1	1428	1428	1	G -> T	SNP (transversion)	0.342	0.329		476	1428	3	GCG -> GCT	None
C	T	1440	1440	1	1440	1440	1	C -> T	SNP (transition)	0.013	0.987		480	1440	3	AAC -> AAT	None
A	T	1443	1443	1	1443	1443	1	A -> T	SNP (transversion)	0.132	0.316		481	1443	3	GCA -> GCT	None
C	T	1464	1464	1	1464	1464	1	C -> T	SNP (transition)	0.105	0.895		488	1464	3	AGC -> AGT	None
C	T	1467	1467	1	1467	1467	1	C -> T	SNP (transition)	0.934	0.053		489	1467	3	GCC -> GCT	None
C	T	1482	1482	1	1482	1482	1	C -> T	SNP (transition)	0.237	0.763		494	1482	3	TTC -> TTT	None
C	T	1497	1497	1	1497	1497	1	C -> T	SNP (transition)	0.276	0.724		499	1497	3	ATC -> ATT	None
G	T	1506	1506	1	1506	1506	1	G -> T	SNP (transversion)	0.013	0.605		502	1506	3	GTG -> GTT	None
C	T	1572	1572	1	1572	1572	1	C -> T	SNP (transition)	0.184	0.816		524	1572	3	TTC -> TTT	None
C	T	1608	1608	1	1608	1608	1	C -> T	SNP (transition)	0.039	0.961		536	1608	3	ATC -> ATT	None
C	T	1644	1644	1	1644	1644	1	C -> T	SNP (transition)	0.145	0.855		548	1644	3	CTC -> CTT	None
C	T	1650	1650	1	1650	1650	1	C -> T	SNP (transition)	0.605	0.395		550	1650	3	GAC -> GAT	None
C	T	1656	1656	1	1656	1656	1	C -> T	SNP (transition)	0.263	0.737		552	1656	3	TTC -> TTT	None
C	T	1722	1722	1	1722	1722	1	C -> T	SNP (transition)	0.276	0.697		574	1722	3	CGC -> CGT	None
C	T	1725	1725	1	1725	1725	1	C -> T	SNP (transition)	0.197	0.803		575	1725	3	CCC -> CCT	None
C	T	1753	1753	1	1753	1753	1	C -> T	SNP (transition)	0.211	0.789		585	1753	1	CTA -> TTA	None
C	T	1764	1764	1	1764	1764	1	C -> T	SNP (transition)	0.184	0.816		588	1764	3	GAC -> GAT	None
C	T	1767	1767	1	1767	1767	1	C -> T	SNP (transition)	0.013	0.987		589	1767	3	CCC -> CCT	None
C	T	1791	1791	1	1791	1791	1	C -> T	SNP (transition)	0.079	0.921		597	1791	3	GGC -> GGT	None
C	T	1851	1851	1	1851	1851	1	C -> T	SNP (transition)	0.066	0.934		617	1851	3	AAC -> AAT	None
C	T	1854	1854	1	1854	1854	1	C -> T	SNP (transition)	0.039	0.961		618	1854	3	TAC -> TAT	None
C	T	1896	1896	1	1896	1896	1	C -> T	SNP (transition)	0.079	0.921		632	1896	3	TAC -> TAT	None
A	T	1899	1899	1	1899	1899	1	A -> T	SNP (transversion)	0.013	0.987		633	1899	3	ACA -> ACT	None
C	T	1908	1908	1	1908	1908	1	C -> T	SNP (transition)	0.934	0.066		636	1908	3	GAC -> GAT	None
C	T	1914	1914	1	1914	1914	1	C -> T	SNP (transition)	0.066	0.934		638	1914	3	AGC -> AGT	None
C	T	1920	1920	1	1920	1920	1	C -> T	SNP (transition)	0.026	0.974		640	1920	3	AGC -> AGT	None
C	T	1956	1956	1	1956	1956	1	C -> T	SNP (transition)	0.013	0.987		652	1956	3	ATC -> ATT	None
C	T	2007	2007	1	2007	2007	1	C -> T	SNP (transition)	0.013	0.987		669	2007	3	GGC -> GGT	None
C	T	2019	2019	1	2019	2019	1	C -> T	SNP (transition)	0.395	0.605		673	2019	3	ATC -> ATT	None
C	T	2023	2023	1	2023	2023	1	C -> T	SNP (transition)	0.737	0.263		675	2023	1	CTA -> TTA	None
C	T	2052	2052	1	2052	2052	1	C -> T	SNP (transition)	0.013	0.987		684	2052	3	TGC -> TGT	None
C	T	2067	2067	1	2067	2067	1	C -> T	SNP (transition)	0.184	0.816		689	2067	3	TAC -> TAT	None
A	T	2079	2079	1	2079	2079	1	A -> T	SNP (transversion)	0.263	0.316		693	2079	3	CCA -> CCT	None
C	T	2082	2082	1	2082	2082	1	C -> T	SNP (transition)	0.079	0.921		694	2082	3	TTC -> TTT	None
C	T	2088	2088	1	2088	2088	1	C -> T	SNP (transition)	0.053	0.947		696	2088	3	ACC -> ACT	None
C	T	2115	2115	1	2115	2115	1	C -> T	SNP (transition)	0.342	0.658		705	2115	3	AGC -> AGT	None
G	T	2118	2118	1	2118	2118	1	G -> T	SNP (transversion)	0.013	0.987	L -> F	706	2118	3	TTG -> TTT	Substitution
C	T	2163	2163	1	2163	2163	1	C -> T	SNP (transition)	0.882	0.118		721	2163	3	TTC -> TTT	None
C	T	2242	2242	1	2242	2242	1	C -> T	SNP (transition)	0.039	0.947		748	2242	1	CTG -> TTG	None
C	T	83	83	1	83	83	1	C -> T	SNP (transition)	0.013	0.987	A -> V	28	83	2	GCG -> GTG	Substitution
C	T	99	99	1	99	99	1	C -> T	SNP (transition)	0.066	0.934		33	99	3	TAC -> TAT	None
C	T	125	125	1	125	125	1	C -> T	SNP (transition)	0.5	0.5	A -> V	42	125	2	GCT -> GTT	Substitution
C	T	144	144	1	144	144	1	C -> T	SNP (transition)	0.25	0.75		48	144	3	AAC -> AAT	None
C	T	148	148	1	148	148	1	C -> T	SNP (transition)	0.026	0.974	P -> S	50	148	1	CCT -> TCT	Substitution
C	T	165	165	1	165	165	1	C -> T	SNP (transition)	0.053	0.947		55	165	3	AGC -> AGT	None
C	T	235	235	1	235	235	1	C -> T	SNP (transition)	0.053	0.947		79	235	1	CTA -> TTA	None
C	T	241	241	1	241	241	1	C -> T	SNP (transition)	0.039	0.961		81	241	1	CTA -> TTA	None
CTC	TTA	1036	1038	2	1036	1038	2	CTC -> TTA	Substitution	0.053			346	1036	1	CTC -> TTA	None
CTG	TTA	1600	1602	2	1600	1602	2	CTG -> TTA	Substitution	0.013			534	1600	1	CTG -> TTA	None
CTC	TTG	1036	1038	2	1036	1038	2	CTC -> TTG	Substitution	0.158			346	1036	1	CTC -> TTG	None

## Sheet: HP0525
Reference Nucleotide(s)	Variant Nucleotide(s)	Minimum	Maximum	Length	Min (with gaps)	Max (with gaps)	Length (with gaps)	Change	Polymorphism Type	Variant Frequency	Reference Frequency	Amino Acid Change	CDS Codon Number	CDS Position	CDS Position Within Codon	Codon Change	Protein Effect
CAG	TAA	760	762	2	760	762	2	CAG -> TAA	Substitution	0.688			78	232	1	CTG -> TTA	None
GAC	AAT	52	54	2	52	54	2	GAC -> AAT	Substitution	0.013		V -> I	314	940	1	GTC -> ATT	Substitution
CAG	TAA	178	180	2	178	180	2	CAG -> TAA	Substitution	0.039			272	814	1	CTG -> TTA	None
C	T	253	253	1	253	253	1	C -> T	SNP (transition)	0.078	0.922		247	741	3	GGG -> GGA	None
A	G	258	258	1	258	258	1	A -> G	SNP (transition)	0.052	0.948		246	736	1	TTA -> CTA	None
G	A	262	262	1	262	262	1	G -> A	SNP (transition)	0.052	0.948		244	732	3	ATC -> ATT	None
C	T	274	274	1	274	274	1	C -> T	SNP (transition)	0.117	0.883		240	720	3	CGG -> CGA	None
G	A	285	285	1	285	285	1	G -> A	SNP (transition)	0.948	0.052		237	709	1	CTG -> TTG	None
C	T	292	292	1	292	292	1	C -> T	SNP (transition)	0.026	0.974		234	702	3	AAG -> AAA	None
G	A	298	298	1	298	298	1	G -> A	SNP (transition)	0.026	0.974		232	696	3	TGC -> TGT	None
A	G	307	307	1	307	307	1	A -> G	SNP (transition)	0.052	0.948		229	687	3	TCT -> TCC	None
G	A	310	310	1	310	310	1	G -> A	SNP (transition)	0.013	0.987		228	684	3	ACC -> ACT	None
A	G	331	331	1	331	331	1	A -> G	SNP (transition)	0.156	0.844		221	663	3	CTT -> CTC	None
T	C	337	337	1	337	337	1	T -> C	SNP (transition)	0.247	0.753		219	657	3	ACA -> ACG	None
G	A	340	340	1	340	340	1	G -> A	SNP (transition)	0.013	0.987		218	654	3	TAC -> TAT	None
G	A	343	343	1	343	343	1	G -> A	SNP (transition)	0.039	0.961		217	651	3	AAC -> AAT	None
T	C	346	346	1	346	346	1	T -> C	SNP (transition)	0.948	0.052		216	648	3	AAA -> AAG	None
A	G	364	364	1	364	364	1	A -> G	SNP (transition)	0.701	0.299		210	630	3	ATT -> ATC	None
C	T	367	367	1	367	367	1	C -> T	SNP (transition)	0.026	0.974		209	627	3	GAG -> GAA	None
C	T	394	394	1	394	394	1	C -> T	SNP (transition)	0.104	0.896		200	600	3	AGG -> AGA	None
A	G	406	406	1	406	406	1	A -> G	SNP (transition)	0.909	0.091		196	588	3	CCT -> CCC	None
G	A	409	409	1	409	409	1	G -> A	SNP (transition)	0.039	0.961		195	585	3	ATC -> ATT	None
C	T	415	415	1	415	415	1	C -> T	SNP (transition)	0.013	0.987		193	579	3	GAG -> GAA	None
C	T	418	418	1	418	418	1	C -> T	SNP (transition)	0.156	0.844	M -> I	192	576	3	ATG -> ATA	Substitution
G	A	421	421	1	421	421	1	G -> A	SNP (transition)	0.13	0.87		191	573	3	ATC -> ATT	None
G	A	430	430	1	430	430	1	G -> A	SNP (transition)	0.026	0.974		188	564	3	ATC -> ATT	None
C	T	439	439	1	439	439	1	C -> T	SNP (transition)	0.013	0.987		185	555	3	ACG -> ACA	None
T	C	478	478	1	478	478	1	T -> C	SNP (transition)	0.831	0.169		172	516	3	AAA -> AAG	None
A	G	481	481	1	481	481	1	A -> G	SNP (transition)	0.156	0.844		171	513	3	GGT -> GGC	None
A	G	484	484	1	484	484	1	A -> G	SNP (transition)	0.013	0.987		170	510	3	ATT -> ATC	None
T	C	504	504	1	504	504	1	T -> C	SNP (transition)	0.026	0.974	I -> V	164	490	1	ATT -> GTT	Substitution
C	T	505	505	1	505	505	1	C -> T	SNP (transition)	0.026	0.974		163	489	3	GCG -> GCA	None
C	T	507	507	1	507	507	1	C -> T	SNP (transition)	0.052	0.948	A -> T	163	487	1	GCG -> ACG	Substitution
G	A	508	508	1	508	508	1	G -> A	SNP (transition)	0.571	0.429		162	486	3	AGC -> AGT	None
G	A	529	529	1	529	529	1	G -> A	SNP (transition)	0.104	0.896		155	465	3	GAC -> GAT	None
G	A	534	534	1	534	534	1	G -> A	SNP (transition)	0.026	0.974		154	460	1	CTA -> TTA	None
A	G	538	538	1	538	538	1	A -> G	SNP (transition)	0.052	0.948		152	456	3	AAT -> AAC	None
A	G	544	544	1	544	544	1	A -> G	SNP (transition)	0.013	0.987		150	450	3	TTT -> TTC	None
T	C	550	550	1	550	550	1	T -> C	SNP (transition)	0.156	0.844		148	444	3	CAA -> CAG	None
C	T	553	553	1	553	553	1	C -> T	SNP (transition)	0.662	0.338		147	441	3	GAG -> GAA	None
T	C	556	556	1	556	556	1	T -> C	SNP (transition)	0.039	0.961		146	438	3	GAA -> GAG	None
G	A	562	562	1	562	562	1	G -> A	SNP (transition)	0.779	0.221		144	432	3	TTC -> TTT	None
A	G	574	574	1	574	574	1	A -> G	SNP (transition)	0.688	0.312		140	420	3	TAT -> TAC	None
G	A	578	578	1	578	578	1	G -> A	SNP (transition)	0.169	0.831	T -> I	139	416	2	ACC -> ATC	Substitution
A	G	589	589	1	589	589	1	A -> G	SNP (transition)	0.039	0.961		135	405	3	CCT -> CCC	None
C	T	595	595	1	595	595	1	C -> T	SNP (transition)	0.013	0.987		133	399	3	AGG -> AGA	None
G	A	601	601	1	601	601	1	G -> A	SNP (transition)	0.247	0.753		131	393	3	TCC -> TCT	None
G	A	637	637	1	637	637	1	G -> A	SNP (transition)	0.013	0.987		119	357	3	TCC -> TCT	None
C	T	649	649	1	649	649	1	C -> T	SNP (transition)	0.013	0.987		115	345	3	CAG -> CAA	None
C	T	652	652	1	652	652	1	C -> T	SNP (transition)	0.013	0.987		114	342	3	GTG -> GTA	None
G	A	679	679	1	679	679	1	G -> A	SNP (transition)	0.545	0.455		105	315	3	AGC -> AGT	None
G	A	703	703	1	703	703	1	G -> A	SNP (transition)	0.013	0.987		97	291	3	GAC -> GAT	None
A	G	721	721	1	721	721	1	A -> G	SNP (transition)	0.39	0.61		91	273	3	TTT -> TTC	None
A	G	724	724	1	724	724	1	A -> G	SNP (transition)	0.104	0.896		90	270	3	AGT -> AGC	None
C	A	736	736	1	736	736	1	C -> A	SNP (transversion)	0.013	0.623		86	258	3	CGG -> CGT	None
C	T	736	736	1	736	736	1	C -> T	SNP (transition)	0.364	0.623		86	258	3	CGG -> CGA	None
A	G	742	742	1	742	742	1	A -> G	SNP (transition)	0.61	0.39		84	252	3	TTT -> TTC	None
A	G	745	745	1	745	745	1	A -> G	SNP (transition)	0.403	0.597		83	249	3	CAT -> CAC	None
C	T	760	760	1	760	760	1	C -> T	SNP (transition)	0.026	0.286		78	234	3	CTG -> CTA	None
G	A	762	762	1	762	762	1	G -> A	SNP (transition)	0.013	0.299		78	232	1	CTG -> TTG	None
G	A	763	763	1	763	763	1	G -> A	SNP (transition)	0.182	0.818		77	231	3	AGC -> AGT	None
G	A	769	769	1	769	769	1	G -> A	SNP (transition)	0.039	0.961		75	225	3	GCC -> GCT	None
T	C	772	772	1	772	772	1	T -> C	SNP (transition)	0.026	0.974		74	222	3	AAA -> AAG	None
C	T	775	775	1	775	775	1	C -> T	SNP (transition)	0.026	0.974		73	219	3	AGG -> AGA	None
C	T	776	776	1	776	776	1	C -> T	SNP (transition)	0.883	0.117	R -> K	73	218	2	AGG -> AAG	Substitution
C	T	780	780	1	780	780	1	C -> T	SNP (transition)	0.831	0.169	D -> N	72	214	1	GAC -> AAC	Substitution
C	T	784	784	1	784	784	1	C -> T	SNP (transition)	0.026	0.974		70	210	3	GTG -> GTA	None
A	G	787	787	1	787	787	1	A -> G	SNP (transition)	0.013	0.987		69	207	3	GAT -> GAC	None
T	C	793	793	1	793	793	1	T -> C	SNP (transition)	0.831	0.169		67	201	3	CCA -> CCG	None
T	C	810	810	1	810	810	1	T -> C	SNP (transition)	0.013	0.987	N -> D	62	184	1	AAT -> GAT	Substitution
T	C	813	813	1	813	813	1	T -> C	SNP (transition)	0.013	0.987	N -> D	61	181	1	AAT -> GAT	Substitution
C	T	831	831	1	831	831	1	C -> T	SNP (transition)	0.026	0.974	V -> I	55	163	1	GTT -> ATT	Substitution
T	C	833	833	1	833	833	1	T -> C	SNP (transition)	0.013	0.987	K -> R	54	161	2	AAG -> AGG	Substitution
T	C	837	837	1	837	837	1	T -> C	SNP (transition)	0.87	0.13	N -> D	53	157	1	AAC -> GAC	Substitution
C	T	853	853	1	853	853	1	C -> T	SNP (transition)	0.182	0.818		47	141	3	GAG -> GAA	None
A	G	883	883	1	883	883	1	A -> G	SNP (transition)	0.091	0.909		37	111	3	GGT -> GGC	None
A	G	901	901	1	901	901	1	A -> G	SNP (transition)	0.013	0.987		31	93	3	GCT -> GCC	None
C	T	907	907	1	907	907	1	C -> T	SNP (transition)	0.013	0.987		29	87	3	AGG -> AGA	None
C	T	908	908	1	908	908	1	C -> T	SNP (transition)	0.026	0.974	R -> K	29	86	2	AGG -> AAG	Substitution
G	A	912	912	1	912	912	1	G -> A	SNP (transition)	0.052	0.948		28	82	1	CTA -> TTA	None
C	T	925	925	1	925	925	1	C -> T	SNP (transition)	0.013	0.987		23	69	3	GCG -> GCA	None
A	G	937	937	1	937	937	1	A -> G	SNP (transition)	0.519	0.481		19	57	3	GCT -> GCC	None
C	T	958	958	1	958	958	1	C -> T	SNP (transition)	1			12	36	3	AAG -> AAA	None
T	C	970	970	1	970	970	1	T -> C	SNP (transition)	0.013	0.987		8	24	3	GCA -> GCG	None
C	T	972	972	1	972	972	1	C -> T	SNP (transition)	0.026	0.974	A -> T	8	22	1	GCA -> ACA	Substitution
A	G	973	973	1	973	973	1	A -> G	SNP (transition)	0.195	0.805		7	21	3	AGT -> AGC	None
G	A	7	7	1	7	7	1	G -> A	SNP (transition)	0.947	0.053		329	987	3	CAC -> CAT	None
T	C	22	22	1	22	22	1	T -> C	SNP (transition)	0.553	0.447		324	972	3	GAA -> GAG	None
A	G	25	25	1	25	25	1	A -> G	SNP (transition)	0.013	0.987		323	969	3	GAT -> GAC	None
G	A	37	37	1	37	37	1	G -> A	SNP (transition)	0.013	0.987		319	957	3	CAC -> CAT	None
G	A	52	52	1	52	52	1	G -> A	SNP (transition)	0.87	0.117		314	942	3	GTC -> GTT	None
A	G	55	55	1	55	55	1	A -> G	SNP (transition)	0.234	0.766		313	939	3	ATT -> ATC	None
C	T	58	58	1	58	58	1	C -> T	SNP (transition)	0.792	0.208	M -> I	312	936	3	ATG -> ATA	Substitution
C	T	67	67	1	67	67	1	C -> T	SNP (transition)	0.065	0.935		309	927	3	TTG -> TTA	None
C	T	82	82	1	82	82	1	C -> T	SNP (transition)	0.597	0.403		304	912	3	GAG -> GAA	None
T	C	87	87	1	87	87	1	T -> C	SNP (transition)	0.013	0.987	I -> V	303	907	1	ATT -> GTT	Substitution
A	G	88	88	1	88	88	1	A -> G	SNP (transition)	0.896	0.104		302	906	3	CTT -> CTC	None
A	G	91	91	1	91	91	1	A -> G	SNP (transition)	0.078	0.922		301	903	3	AGT -> AGC	None
G	A	103	103	1	103	103	1	G -> A	SNP (transition)	0.013	0.987		297	891	3	ATC -> ATT	None
C	T	109	109	1	109	109	1	C -> T	SNP (transition)	0.013	0.987		295	885	3	AGG -> AGA	None
C	T	117	117	1	117	117	1	C -> T	SNP (transition)	0.026	0.974	A -> T	293	877	1	GCA -> ACA	Substitution
G	A	118	118	1	118	118	1	G -> A	SNP (transition)	0.156	0.844		292	876	3	AGC -> AGT	None
C	T	119	119	1	119	119	1	C -> T	SNP (transition)	0.013	0.987	S -> N	292	875	2	AGC -> AAC	Substitution
G	A	136	136	1	136	136	1	G -> A	SNP (transition)	0.039	0.961		286	858	3	AAC -> AAT	None
G	A	139	139	1	139	139	1	G -> A	SNP (transition)	0.519	0.481		285	855	3	GCC -> GCT	None
C	T	142	142	1	142	142	1	C -> T	SNP (transition)	1			284	852	3	TTG -> TTA	None
G	A	148	148	1	148	148	1	G -> A	SNP (transition)	0.766	0.234		282	846	3	ATC -> ATT	None
A	G	151	151	1	151	151	1	A -> G	SNP (transition)	0.026	0.974		281	843	3	TTT -> TTC	None
T	C	157	157	1	157	157	1	T -> C	SNP (transition)	0.039	0.961		279	837	3	GAA -> GAG	None
A	G	163	163	1	163	163	1	A -> G	SNP (transition)	0.013	0.987		277	831	3	AGT -> AGC	None
C	T	169	169	1	169	169	1	C -> T	SNP (transition)	0.013	0.987		275	825	3	GGG -> GGA	None
C	T	178	178	1	178	178	1	C -> T	SNP (transition)	0.26	0.701		272	816	3	CTG -> CTA	None
T	C	190	190	1	190	190	1	T -> C	SNP (transition)	0.935	0.065		268	804	3	ACA -> ACG	None
G	A	193	193	1	193	193	1	G -> A	SNP (transition)	0.026	0.974		267	801	3	GGC -> GGT	None
A	G	202	202	1	202	202	1	A -> G	SNP (transition)	0.455	0.545		264	792	3	GGT -> GGC	None
G	A	205	205	1	205	205	1	G -> A	SNP (transition)	0.065	0.935		263	789	3	AGC -> AGT	None
A	G	208	208	1	208	208	1	A -> G	SNP (transition)	0.026	0.974		262	786	3	TGT -> TGC	None
G	A	229	229	1	229	229	1	G -> A	SNP (transition)	0.013	0.987		255	765	3	TAC -> TAT	None
C	T	235	235	1	235	235	1	C -> T	SNP (transition)	0.026	0.974		253	759	3	GAG -> GAA	None

## Sheet: HP0526
Reference Nucleotide(s)	Variant Nucleotide(s)	Minimum	Maximum	Length	Min (with gaps)	Max (with gaps)	Length (with gaps)	Change	Polymorphism Type	Reference Frequency	Variant Frequency	Amino Acid Change	CDS Codon Number	CDS Position	CDS Position Within Codon	Codon Change	Protein Effect
C	A	39	39	1	39	39	1	C -> A	SNP (transversion)	96.1%	1.3%		13	39	3	ATC -> ATA	None
A	G	81	81	1	81	81	1	A -> G	SNP (transition)	98.7%	1.3%		27	81	3	GTA -> GTG	None
C	T	171	171	1	171	171	1	C -> T	SNP (transition)	98.7%	1.3%		57	171	3	ATC -> ATT	None
T	C	186	186	1	186	186	1	T -> C	SNP (transition)	98.7%	1.3%		62	186	3	AAT -> AAC	None
T	C	207	207	1	207	207	1	T -> C	SNP (transition)	98.7%	1.3%		69	207	3	TAT -> TAC	None
C	T	210	210	1	210	210	1	C -> T	SNP (transition)	98.7%	1.3%		70	210	3	TAC -> TAT	None
C	T	225	225	1	225	225	1	C -> T	SNP (transition)	98.7%	1.3%		75	225	3	AAC -> AAT	None
C	T	237	237	1	237	237	1	C -> T	SNP (transition)	85.7%	1.3%		79	237	3	GCC -> GCT	None
C	T	243	243	1	243	243	1	C -> T	SNP (transition)	98.7%	1.3%		81	243	3	TAC -> TAT	None
G	A	264	264	1	264	264	1	G -> A	SNP (transition)	98.7%	1.3%		88	264	3	AAG -> AAA	None
T	C	312	312	1	312	312	1	T -> C	SNP (transition)	98.7%	1.3%		104	312	3	TTT -> TTC	None
C	T	336	336	1	336	336	1	C -> T	SNP (transition)	98.7%	1.3%		112	336	3	TTC -> TTT	None
G	A	393	393	1	393	393	1	G -> A	SNP (transition)	98.7%	1.3%		131	393	3	CTG -> CTA	None
C	T	438	438	1	438	438	1	C -> T	SNP (transition)	98.7%	1.3%		146	438	3	GGC -> GGT	None
G	A	480	480	1	480	480	1	G -> A	SNP (transition)	98.7%	1.3%		160	480	3	AAG -> AAA	None
C	T	528	528	1	528	528	1	C -> T	SNP (transition)	98.7%	1.3%		176	528	3	AGC -> AGT	None
A	G	567	567	1	567	567	1	A -> G	SNP (transition)	98.7%	1.3%		189	567	3	AAA -> AAG	None
G	A	135	135	1	135	135	1	G -> A	SNP (transition)	89.6%	10.4%		45	135	3	CCG -> CCA	None
G	A	162	162	1	162	162	1	G -> A	SNP (transition)	89.6%	10.4%		54	162	3	GAG -> GAA	None
C	G	237	237	1	237	237	1	C -> G	SNP (transversion)	85.7%	13.0%		79	237	3	GCC -> GCG	None
A	G	513	513	1	513	513	1	A -> G	SNP (transition)	87.0%	13.0%		171	513	3	AAA -> AAG	None
G	A	537	537	1	537	537	1	G -> A	SNP (transition)	81.8%	18.2%		179	537	3	AAG -> AAA	None
G	A	36	36	1	36	36	1	G -> A	SNP (transition)	97.4%	2.6%		12	36	3	AAG -> AAA	None
C	T	39	39	1	39	39	1	C -> T	SNP (transition)	96.1%	2.6%		13	39	3	ATC -> ATT	None
T	C	69	69	1	69	69	1	T -> C	SNP (transition)	97.4%	2.6%		23	69	3	AAT -> AAC	None
T	C	351	351	1	351	351	1	T -> C	SNP (transition)	97.4%	2.6%		117	351	3	TGT -> TGC	None
A	G	153	153	1	153	153	1	A -> G	SNP (transition)	70.1%	29.9%		51	153	3	AGA -> AGG	None
C	T	15	15	1	15	15	1	C -> T	SNP (transition)	96.1%	3.9%		5	15	3	TTC -> TTT	None
G	A	360	360	1	360	360	1	G -> A	SNP (transition)	96.1%	3.9%		120	360	3	GTG -> GTA	None
T	C	519	519	1	519	519	1	T -> C	SNP (transition)	68.8%	31.2%		173	519	3	ATT -> ATC	None
T	C	45	45	1	45	45	1	T -> C	SNP (transition)	62.3%	36.4%		15	45	3	GAT -> GAC	None
G	A	477	477	1	477	477	1	G -> A	SNP (transition)	36.4%	42.9%		159	477	3	AGG -> AGA	None
C	T	54	54	1	54	54	1	C -> T	SNP (transition)	49.4%	46.8%		18	54	3	AGC -> AGT	None
C	T	129	129	1	129	129	1	C -> T	SNP (transition)	94.8%	5.2%		43	129	3	AAC -> AAT	None
G	A	489	489	1	489	489	1	G -> A	SNP (transition)	94.8%	5.2%		163	489	3	GAG -> GAA	None
C	A	9	9	1	9	9	1	C -> A	SNP (transversion)	49.4%	50.6%		3	9	3	CTC -> CTA	None
A	G	561	561	1	561	561	1	A -> G	SNP (transition)	42.9%	57.1%		187	561	3	AGA -> AGG	None
G	A	306	306	1	306	306	1	G -> A	SNP (transition)	35.1%	64.9%		102	306	3	GGG -> GGA	None
T	A	12	12	1	12	12	1	T -> A	SNP (transversion)	92.2%	7.8%		4	12	3	GGT -> GGA	None
C	T	51	51	1	51	51	1	C -> T	SNP (transition)	92.2%	7.8%		17	51	3	AAC -> AAT	None
T	C	291	291	1	291	291	1	T -> C	SNP (transition)	92.2%	7.8%		97	291	3	AAT -> AAC	None
C	T	345	345	1	345	345	1	C -> T	SNP (transition)	92.2%	7.8%		115	345	3	TTC -> TTT	None
G	A	219	219	1	219	219	1	G -> A	SNP (transition)	27.3%	72.7%		73	219	3	TTG -> TTA	None
A	G	579	579	1	579	579	1	A -> G	SNP (transition)	20.8%	79.2%		193	579	3	CAA -> CAG	None
A	G	72	72	1	72	72	1	A -> G	SNP (transition)	18.2%	81.8%		24	72	3	GCA -> GCG	None
G	A	234	234	1	234	234	1	G -> A	SNP (transition)	18.2%	81.8%		78	234	3	TTG -> TTA	None
A	G	474	474	1	474	474	1	A -> G	SNP (transition)	2.6%	97.4%		158	474	3	GGA -> GGG	None
C	T	453	453	1	453	453	1	C -> T	SNP (transition)	1.3%	98.7%		151	453	3	ATC -> ATT	None
GAT	AAC	43	45	2	43	45	2	GAT -> AAC	Substitution		1.3%	D -> N	15	43	1	GAT -> AAC	Substitution
GC	AA	53	54	2	53	54	2	GC -> AA	Substitution		1.3%	S -> K	18	53	2	AGC -> AAA	Substitution
A	G	73	73	1	73	73	1	A -> G	SNP (transition)	98.7%	1.3%	N -> D	25	73	1	AAT -> GAT	Substitution
T	C	155	155	1	155	155	1	T -> C	SNP (transition)	98.7%	1.3%	V -> A	52	155	2	GTT -> GCT	Substitution
A	T	169	169	1	169	169	1	A -> T	SNP (transversion)	98.7%	1.3%	I -> F	57	169	1	ATC -> TTC	Substitution
C	T	299	299	1	299	299	1	C -> T	SNP (transition)	98.7%	1.3%	T -> M	100	299	2	ACG -> ATG	Substitution
C	T	317	317	1	317	317	1	C -> T	SNP (transition)	98.7%	1.3%	A -> V	106	317	2	GCA -> GTA	Substitution
A	G	341	341	1	341	341	1	A -> G	SNP (transition)	98.7%	1.3%	N -> S	114	341	2	AAT -> AGT	Substitution
G	A	365	365	1	365	365	1	G -> A	SNP (transition)	98.7%	1.3%	R -> K	122	365	2	AGA -> AAA	Substitution
G	A	316	316	1	316	316	1	G -> A	SNP (transition)	97.4%	1.9%	A -> T	106	316	1	GCA -> ACA	Substitution
T	G	109	109	1	109	109	1	T -> G	SNP (transversion)	28.6%	11.7%	S -> A	37	109	1	TCT -> GCT	Substitution
TC	AT	109	110	2	109	110	2	TC -> AT	Substitution		16.9%	S -> I	37	109	1	TCT -> ATT	Substitution
T	C	203	203	1	203	203	1	T -> C	SNP (transition)	19.5%	18.2%	V -> A	68	203	2	GTT -> GCT	Substitution
C	A	54	54	1	54	54	1	C -> A	SNP (transversion)	49.4%	2.6%	S -> R	18	54	3	AGC -> AGA	Substitution
G	T	79	79	1	79	79	1	G -> T	SNP (transversion)	92.2%	2.6%	V -> L	27	79	1	GTA -> TTA	Substitution
GG	AA	476	477	2	476	477	2	GG -> AA	Substitution		20.8%	R -> K	159	476	2	AGG -> AAA	Substitution
G	A	63	63	1	63	63	1	G -> A	SNP (transition)	77.9%	22.1%	M -> I	21	63	3	ATG -> ATA	Substitution
G	A	202	202	1	202	202	1	G -> A	SNP (transition)	33.8%	3.2%	V -> I	68	202	1	GTT -> ATT	Substitution
C	A	110	110	1	110	110	1	C -> A	SNP (transversion)	79.2%	3.9%	S -> Y	37	110	2	TCT -> TAT	Substitution
T	C	347	347	1	347	347	1	T -> C	SNP (transition)	96.1%	3.9%	M -> T	116	347	2	ATG -> ACG	Substitution
A	G	502	502	1	502	502	1	A -> G	SNP (transition)	96.1%	3.9%	I -> V	168	502	1	ATA -> GTA	Substitution
T	A	109	109	1	109	109	1	T -> A	SNP (transversion)	28.6%	42.9%	S -> T	37	109	1	TCT -> ACT	Substitution
G	A	22	22	1	22	22	1	G -> A	SNP (transition)	50.6%	49.4%	A -> T	8	22	1	GCA -> ACA	Substitution
G	A	79	79	1	79	79	1	G -> A	SNP (transition)	92.2%	5.2%	V -> I	27	79	1	GTA -> ATA	Substitution
GT	AC	202	203	2	202	203	2	GT -> AC	Substitution		62.3% -> 63.0%	V -> T	68	202	1	GTT -> ACT	Substitution
G	A	64	64	1	64	64	1	G -> A	SNP (transition)	18.2%	81.8%	G -> R	22	64	1	GGA -> AGA	Substitution

## Sheet: cagYc (HP0527_C terminal)
Reference Nucleotide(s)	Variant Nucleotide(s)	Minimum	Maximum	Length	Direction	Min (with gaps)	Max (with gaps)	Length (with gaps)	Min (original sequence)	Max (original sequence)	Change	Polymorphism Type	Reference Frequency	Variant Frequency	Amino Acid Change	CDS Codon Number	CDS Position	CDS Position Within Codon	Codon Change	Protein Effect
T	A	5454	5454	1	none	5454	5454	1	331	331	T -> A	SNP (transversion)	0.423	0.042		1818	5454	3	GCT -> GCA	None
T	C	5454	5454	1	none	5454	5454	1	331	331	T -> C	SNP (transition)	0.423	0.535		1818	5454	3	GCT -> GCC	None
C	T	5455	5455	1	none	5455	5455	1	330	330	C -> T	SNP (transition)	0.958	0.042		1819	5455	1	CTA -> TTA	None
C	T	5472	5472	1	none	5472	5472	1	313	313	C -> T	SNP (transition)	0.859	0.141		1824	5472	3	GGC -> GGT	None
C	T	5478	5478	1	none	5478	5478	1	307	307	C -> T	SNP (transition)	0.972	0.028		1826	5478	3	GGC -> GGT	None
T	C	5484	5484	1	none	5484	5484	1	301	301	T -> C	SNP (transition)	0.451	0.549		1828	5484	3	GGT -> GGC	None
A	G	5505	5505	1	none	5505	5505	1	280	280	A -> G	SNP (transition)	0.944	0.056		1835	5505	3	GAA -> GAG	None
C	T	5514	5514	1	none	5514	5514	1	271	271	C -> T	SNP (transition)	0.986	0.014		1838	5514	3	TAC -> TAT	None
T	C	5538	5538	1	none	5538	5538	1	247	247	T -> C	SNP (transition)	0.366	0.634		1846	5538	3	GGT -> GGC	None
C	T	5541	5541	1	none	5541	5541	1	244	244	C -> T	SNP (transition)	0.169	0.831		1847	5541	3	AGC -> AGT	None
T	C	5556	5556	1	none	5556	5556	1	229	229	T -> C	SNP (transition)	0.901	0.014		1852	5556	3	GCT -> GCC	None
T	G	5556	5556	1	none	5556	5556	1	229	229	T -> G	SNP (transversion)	0.901	0.085		1852	5556	3	GCT -> GCG	None
G	A	5559	5559	1	none	5559	5559	1	226	226	G -> A	SNP (transition)	0.958	0.042		1853	5559	3	CAG -> CAA	None
G	A	5580	5580	1	none	5580	5580	1	205	205	G -> A	SNP (transition)	0.986	0.014		1860	5580	3	GGG -> GGA	None
C	T	5598	5598	1	none	5598	5598	1	187	187	C -> T	SNP (transition)	0.972	0.028		1866	5598	3	CCC -> CCT	None
C	T	5616	5616	1	none	5616	5616	1	169	169	C -> T	SNP (transition)	0.592	0.408		1872	5616	3	AAC -> AAT	None
C	T	5622	5622	1	none	5622	5622	1	163	163	C -> T	SNP (transition)	0.817	0.183		1874	5622	3	GGC -> GGT	None
T	C	5628	5628	1	none	5628	5628	1	157	157	T -> C	SNP (transition)	0.944	0.056		1876	5628	3	AGT -> AGC	None
T	C	5637	5637	1	none	5637	5637	1	148	148	T -> C	SNP (transition)	0.986	0.014		1879	5637	3	ATT -> ATC	None
A	C	5643	5643	1	none	5643	5643	1	142	142	A -> C	SNP (transversion)	0.761	0.239		1881	5643	3	ACA -> ACC	None
C	T	5649	5649	1	none	5649	5649	1	136	136	C -> T	SNP (transition)	0.986	0.014		1883	5649	3	GAC -> GAT	None
C	T	5664	5664	1	none	5664	5664	1	121	121	C -> T	SNP (transition)	0.282	0.718		1888	5664	3	AGC -> AGT	None
T	C	5667	5667	1	none	5667	5667	1	118	118	T -> C	SNP (transition)	0.042	0.958		1889	5667	3	GGT -> GGC	None
G	A	5670	5670	1	none	5670	5670	1	115	115	G -> A	SNP (transition)	0.986	0.014		1890	5670	3	GTG -> GTA	None
T	C	5688	5688	1	none	5688	5688	1	97	97	T -> C	SNP (transition)	0.014	0.986		1896	5688	3	ACT -> ACC	None
A	G	5694	5694	1	none	5694	5694	1	91	91	A -> G	SNP (transition)	0.986	0.014		1898	5694	3	AAA -> AAG	None
A	G	5703	5703	1	none	5703	5703	1	82	82	A -> G	SNP (transition)	0.986	0.014		1901	5703	3	GTA -> GTG	None
T	C	5712	5712	1	none	5712	5712	1	73	73	T -> C	SNP (transition)	0.718	0.282		1904	5712	3	ATT -> ATC	None
C	T	5724	5724	1	none	5724	5724	1	61	61	C -> T	SNP (transition)	0.986	0.014		1908	5724	3	AGC -> AGT	None
C	T	5727	5727	1	none	5727	5727	1	58	58	C -> T	SNP (transition)	0.93	0.07		1909	5727	3	ACC -> ACT	None
A	G	5745	5745	1	none	5745	5745	1	40	40	A -> G	SNP (transition)	0.944	0.056		1915	5745	3	GAA -> GAG	None
A	G	5754	5754	1	none	5754	5754	1	31	31	A -> G	SNP (transition)	0.887	0.113		1918	5754	3	GAA -> GAG	None
C	T	5757	5757	1	none	5757	5757	1	28	28	C -> T	SNP (transition)	0.986	0.014		1919	5757	3	ATC -> ATT	None
A	G	5783	5783	1	none	5783	5783	1	2	2	A -> G	SNP (transition)	0.127	0.873		1928	5783	2	TAA -> TGA	None

## Sheet: cagX (HP0528)
Reference Nucleotide(s)	Variant Nucleotide(s)	Minimum	Maximum	Length	# Intervals	Min (with gaps)	Max (with gaps)	Length (with gaps)	Min (original sequence)	Max (original sequence)	Change	Polymorphism Type	Reference Frequency	Variant Frequency	Amino Acid Change	CDS Codon Number	CDS Position	CDS Position Within Codon	Codon Change	Protein Effect	protein_id
CTT	AAA	391	393	3	1	391	393	3	13855	13853	CTT -> AAA	Substitution		0.013	L -> K	131	391	1	CTT -> AAA	Substitution	AAD07595.1
CAA		475	477	3	1	476	478	3	13771	13769	-CAA	Deletion		0.013	Q ->	159	475	1	CAA ->	Deletion	AAD07595.1
AAA		478	480	3	1	479	481	3	13768	13766	-AAA	Deletion		0.013	K ->	160	478	1	AAA ->	Deletion	AAD07595.1
GCA		481	483	3	1	482	484	3	13765	13763	-GCA	Deletion		0.013	A ->	161	481	1	GCA ->	Deletion	AAD07595.1
GG	AA	31	32	2	1	31	32	2	14215	14214	GG -> AA	Substitution		0.41	G -> N	11	31	1	GGC -> AAC	Substitution	AAD07595.1
GC		76	77	2	1	76	77	2	14170	14169	-GC	Deletion		0.615		26	76	1		Frame Shift	AAD07595.1
GA	AC	361	362	2	1	361	362	2	13885	13884	GA -> AC	Substitution		0.013	D -> T	121	361	1	GAT -> ACT	Substitution	AAD07595.1
TAC	CAT	364	366	2	2	364	366	2	13882	13880	TAC -> CAT	Substitution		0.013	Y -> H	122	364	1	TAC -> CAT	Substitution	AAD07595.1
TTT	ATA	373	375	2	2	373	375	2	13873	13871	TTT -> ATA	Substitution		0.013	F -> I	125	373	1	TTT -> ATA	Substitution	AAD07595.1
CA	TG	482	483	2	1	483	484	2	13764	13763	CA -> TG	Substitution		0.026	A -> V	161	482	2	GCA -> GTG	Substitution	AAD07595.1
ATC	GTG	730	732	2	2	731	733	2	13516	13514	ATC -> GTG	Substitution		0.051	I -> V	244	730	1	ATC -> GTG	Substitution	AAD07595.1
ATC	GTT	730	732	2	2	731	733	2	13516	13514	ATC -> GTT	Substitution		0.128	I -> V	244	730	1	ATC -> GTT	Substitution	AAD07595.1
AG	GA	734	735	2	1	735	736	2	13512	13511	AG -> GA	Substitution		0.026	K -> R	245	734	2	AAG -> AGA	Substitution	AAD07595.1
AG	GA	773	774	2	1	774	775	2	13473	13472	AG -> GA	Substitution		0.013	K -> R	258	773	2	AAG -> AGA	Substitution	AAD07595.1
GT	AA	1405	1406	2	1	1406	1407	2	12841	12840	GT -> AA	Substitution		0.013	V -> N	469	1405	1	GTT -> AAT	Substitution	AAD07595.1
GA	AG	1411	1412	2	1	1412	1413	2	12835	12834	GA -> AG	Substitution		0.013	E -> R	471	1411	1	GAA -> AGA	Substitution	AAD07595.1
CT	AA	1432	1433	2	1	1433	1434	2	12814	12813	CT -> AA	Substitution		0.013	L -> N	478	1432	1	CTC -> AAC	Substitution	AAD07595.1
G	A	5	5	1	1	5	5	1	14241	14241	G -> A	SNP (transition)	0.244	0.756	G -> E	2	5	2	GGG -> GAG	Substitution	AAD07595.1
G	A	46	46	1	1	46	46	1	14200	14200	G -> A	SNP (transition)	0.987	0.013	G -> S	16	46	1	GGT -> AGT	Substitution	AAD07595.1
A	G	60	60	1	1	60	60	1	14186	14186	A -> G	SNP (transition)	0.987	0.013		20	60	3	TTA -> TTG	None	AAD07595.1
A	G	64	64	1	1	64	64	1	14182	14182	A -> G	SNP (transition)	0.974	0.026	S -> G	22	64	1	AGC -> GGC	Substitution	AAD07595.1
C	T	66	66	1	1	66	66	1	14180	14180	C -> T	SNP (transition)	0.987	0.013		22	66	3	AGC -> AGT	None	AAD07595.1
G	A	67	67	1	1	67	67	1	14179	14179	G -> A	SNP (transition)	0.859	0.141	A -> T	23	67	1	GCA -> ACA	Substitution	AAD07595.1
C	T	68	68	1	1	68	68	1	14178	14178	C -> T	SNP (transition)	0.192	0.808	A -> V	23	68	2	GCA -> GTA	Substitution	AAD07595.1
A		75	75	1	1	75	75	1	14171	14171	-A	Deletion		0.615		25	75	3		Frame Shift	AAD07595.1
C	T	80	80	1	1	80	80	1	14166	14166	C -> T	SNP (transition)	0.885	0.115	A -> V	27	80	2	GCA -> GTA	Substitution	AAD07595.1
G	A	82	82	1	1	82	82	1	14164	14164	G -> A	SNP (transition)	0.974	0.026	A -> T	28	82	1	GCA -> ACA	Substitution	AAD07595.1
T	C	86	86	1	1	86	86	1	14160	14160	T -> C	SNP (transition)	0.179	0.821	L -> P	29	86	2	CTT -> CCT	Substitution	AAD07595.1
G	A	96	96	1	1	96	96	1	14150	14150	G -> A	SNP (transition)	0.205	0.795		32	96	3	AAG -> AAA	None	AAD07595.1
T	C	111	111	1	1	111	111	1	14135	14135	T -> C	SNP (transition)	0.218	0.782		37	111	3	GGT -> GGC	None	AAD07595.1
T	C	138	138	1	1	138	138	1	14108	14108	T -> C	SNP (transition)	0.962	0.038		46	138	3	ATT -> ATC	None	AAD07595.1
G	A	147	147	1	1	147	147	1	14099	14099	G -> A	SNP (transition)	0.987	0.013		49	147	3	TTG -> TTA	None	AAD07595.1
A	G	159	159	1	1	159	159	1	14087	14087	A -> G	SNP (transition)	0.987	0.013		53	159	3	AAA -> AAG	None	AAD07595.1
T	C	162	162	1	1	162	162	1	14084	14084	T -> C	SNP (transition)	0.538	0.462		54	162	3	CCT -> CCC	None	AAD07595.1
T	C	165	165	1	1	165	165	1	14081	14081	T -> C	SNP (transition)	0.308	0.692		55	165	3	ATT -> ATC	None	AAD07595.1
C	T	186	186	1	1	186	186	1	14060	14060	C -> T	SNP (transition)	0.987	0.013		62	186	3	GAC -> GAT	None	AAD07595.1
C	G	195	195	1	1	195	195	1	14051	14051	C -> G	SNP (transversion)	0.231	0.013		65	195	3	ACC -> ACG	None	AAD07595.1
C	T	195	195	1	1	195	195	1	14051	14051	C -> T	SNP (transition)	0.231	0.756		65	195	3	ACC -> ACT	None	AAD07595.1
C	T	201	201	1	1	201	201	1	14045	14045	C -> T	SNP (transition)	0.91	0.09		67	201	3	ATC -> ATT	None	AAD07595.1
A	G	252	252	1	1	252	252	1	13994	13994	A -> G	SNP (transition)	0.936	0.064		84	252	3	AAA -> AAG	None	AAD07595.1
G	A	260	260	1	1	260	260	1	13986	13986	G -> A	SNP (transition)	0.564	0.436	S -> N	87	260	2	AGT -> AAT	Substitution	AAD07595.1
G	A	267	267	1	1	267	267	1	13979	13979	G -> A	SNP (transition)	0.987	0.013		89	267	3	GTG -> GTA	None	AAD07595.1
T	C	276	276	1	1	276	276	1	13970	13970	T -> C	SNP (transition)	0.974	0.026		92	276	3	TCT -> TCC	None	AAD07595.1
T	C	282	282	1	1	282	282	1	13964	13964	T -> C	SNP (transition)	0.744	0.256		94	282	3	CAT -> CAC	None	AAD07595.1
A	G	309	309	1	1	309	309	1	13937	13937	A -> G	SNP (transition)	0.962	0.038		103	309	3	AAA -> AAG	None	AAD07595.1
G	A	359	359	1	1	359	359	1	13887	13887	G -> A	SNP (transition)	0.987	0.013	R -> K	120	359	2	AGA -> AAA	Substitution	AAD07595.1
A	T	368	368	1	1	368	368	1	13878	13878	A -> T	SNP (transversion)	0.987	0.013	Q -> L	123	368	2	CAA -> CTA	Substitution	AAD07595.1
G	A	370	370	1	1	370	370	1	13876	13876	G -> A	SNP (transition)	0.987	0.013	E -> K	124	370	1	GAA -> AAA	Substitution	AAD07595.1
A	G	372	372	1	1	372	372	1	13874	13874	A -> G	SNP (transition)	0.987	0.013		124	372	3	GAA -> GAG	None	AAD07595.1
T	A	377	377	1	1	377	377	1	13869	13869	T -> A	SNP (transversion)	0.987	0.013		126	377	2		Truncation	AAD07595.1
C	A	383	383	1	1	383	383	1	13863	13863	C -> A	SNP (transversion)	0.987	0.013	T -> K	128	383	2	ACA -> AAA	Substitution	AAD07595.1
A	C	388	388	1	1	388	388	1	13858	13858	A -> C	SNP (transversion)	0.987	0.013	K -> Q	130	388	1	AAA -> CAA	Substitution	AAD07595.1
G	A	403	403	1	1	403	403	1	13843	13843	G -> A	SNP (transition)	0.949	0.051	A -> T	135	403	1	GCG -> ACG	Substitution	AAD07595.1
C	T	404	404	1	1	404	404	1	13842	13842	C -> T	SNP (transition)	0.987	0.013	A -> V	135	404	2	GCG -> GTG	Substitution	AAD07595.1
G	A	405	405	1	1	405	405	1	13841	13841	G -> A	SNP (transition)	0.859	0.141		135	405	3	GCG -> GCA	None	AAD07595.1
T	C	408	408	1	1	408	408	1	13838	13838	T -> C	SNP (transition)	0.974	0.026		136	408	3	CCT -> CCC	None	AAD07595.1
C	T	411	411	1	1	411	411	1	13835	13835	C -> T	SNP (transition)	0.962	0.038		137	411	3	GAC -> GAT	None	AAD07595.1
T	C	414	414	1	1	414	414	1	13832	13832	T -> C	SNP (transition)	0.987	0.013		138	414	3	CCT -> CCC	None	AAD07595.1
A		431	431	1	1	432	432	1	13815	13815	(A)8 -> (A)7	Deletion (tandem repeat)		0.013		144	431	2		Frame Shift	AAD07595.1
A	G	471	471	1	1	472	472	1	13775	13775	A -> G	SNP (transition)	0.179	0.821		157	471	3	CAA -> CAG	None	AAD07595.1
C	T	473	473	1	1	474	474	1	13773	13773	C -> T	SNP (transition)	0.974	0.026	A -> V	158	473	2	GCG -> GTG	Substitution	AAD07595.1
G	A	474	474	1	1	475	475	1	13772	13772	G -> A	SNP (transition)	0.705	0.295		158	474	3	GCG -> GCA	None	AAD07595.1
A	G	480	480	1	1	481	481	1	13766	13766	A -> G	SNP (transition)	0.782	0.205		160	480	3	AAA -> AAG	None	AAD07595.1
A	G	483	483	1	1	484	484	1	13763	13763	A -> G	SNP (transition)	0.141	0.821		161	483	3	GCA -> GCG	None	AAD07595.1
G	A	506	506	1	1	507	507	1	13740	13740	G -> A	SNP (transition)	0.987	0.013	R -> K	169	506	2	AGA -> AAA	Substitution	AAD07595.1
A	G	510	510	1	1	511	511	1	13736	13736	A -> G	SNP (transition)	0.179	0.821		170	510	3	AAA -> AAG	None	AAD07595.1
A	G	513	513	1	1	514	514	1	13733	13733	A -> G	SNP (transition)	0.372	0.628		171	513	3	GAA -> GAG	None	AAD07595.1
G	A	514	514	1	1	515	515	1	13732	13732	G -> A	SNP (transition)	0.987	0.013	E -> K	172	514	1	GAG -> AAG	Substitution	AAD07595.1
G	A	518	518	1	1	519	519	1	13728	13728	G -> A	SNP (transition)	0.974	0.026	R -> H	173	518	2	CGT -> CAT	Substitution	AAD07595.1
T	C	519	519	1	1	520	520	1	13727	13727	T -> C	SNP (transition)	0.974	0.026		173	519	3	CGT -> CGC	None	AAD07595.1
T	C	585	585	1	1	586	586	1	13661	13661	T -> C	SNP (transition)	0.987	0.013		195	585	3	AAT -> AAC	None	AAD07595.1
G	T	599	599	1	1	600	600	1	13647	13647	G -> T	SNP (transversion)	0.974	0.026	S -> I	200	599	2	AGC -> ATC	Substitution	AAD07595.1
T	C	604	604	1	1	605	605	1	13642	13642	T -> C	SNP (transition)	0.974	0.026	F -> L	202	604	1	TTT -> CTT	Substitution	AAD07595.1
T	G	606	606	1	1	607	607	1	13640	13640	T -> G	SNP (transversion)	0.115	0.885	F -> L	202	606	3	TTT -> TTG	Substitution	AAD07595.1
G	A	612	612	1	1	613	613	1	13634	13634	G -> A	SNP (transition)	0.962	0.038		204	612	3	AAG -> AAA	None	AAD07595.1
A	G	618	618	1	1	619	619	1	13628	13628	A -> G	SNP (transition)	0.487	0.513		206	618	3	CAA -> CAG	None	AAD07595.1
C	A	619	619	1	1	620	620	1	13627	13627	C -> A	SNP (transversion)	0.487	0.513		207	619	1	CGA -> AGA	None	AAD07595.1
A	G	626	626	1	1	627	627	1	13620	13620	A -> G	SNP (transition)	0.923	0.077	N -> S	209	626	2	AAT -> AGT	Substitution	AAD07595.1
C	T	657	657	1	1	658	658	1	13589	13589	C -> T	SNP (transition)	0.974	0.026		219	657	3	GAC -> GAT	None	AAD07595.1
A	G	666	666	1	1	667	667	1	13580	13580	A -> G	SNP (transition)	0.154	0.846		222	666	3	GAA -> GAG	None	AAD07595.1
G	A	669	669	1	1	670	670	1	13577	13577	G -> A	SNP (transition)	0.987	0.013		223	669	3	CAG -> CAA	None	AAD07595.1
T	C	681	681	1	1	682	682	1	13565	13565	T -> C	SNP (transition)	0.397	0.603		227	681	3	AAT -> AAC	None	AAD07595.1
G	A	684	684	1	1	685	685	1	13562	13562	G -> A	SNP (transition)	0.91	0.09		228	684	3	GCG -> GCA	None	AAD07595.1
C	T	703	703	1	1	704	704	1	13543	13543	C -> T	SNP (transition)	0.987	0.013	L -> F	235	703	1	CTC -> TTC	Substitution	AAD07595.1
A	G	727	727	1	1	728	728	1	13519	13519	A -> G	SNP (transition)	0.667	0.333	T -> A	243	727	1	ACA -> GCA	Substitution	AAD07595.1
A	G	730	730	1	1	731	731	1	13516	13516	A -> G	SNP (transition)	0.615	0.205	I -> V	244	730	1	ATC -> GTC	Substitution	AAD07595.1
A	G	734	734	1	1	735	735	1	13512	13512	A -> G	SNP (transition)	0.667	0.308	K -> R	245	734	2	AAG -> AGG	Substitution	AAD07595.1
G	A	735	735	1	1	736	736	1	13511	13511	G -> A	SNP (transition)	0.923	0.051		245	735	3	AAG -> AAA	None	AAD07595.1
C	T	744	744	1	1	745	745	1	13502	13502	C -> T	SNP (transition)	0.987	0.013		248	744	3	GCC -> GCT	None	AAD07595.1
A	G	747	747	1	1	748	748	1	13499	13499	A -> G	SNP (transition)	0.423	0.577		249	747	3	AAA -> AAG	None	AAD07595.1
C	T	756	756	1	1	757	757	1	13490	13490	C -> T	SNP (transition)	0.872	0.128		252	756	3	ATC -> ATT	None	AAD07595.1
A	G	758	758	1	1	759	759	1	13488	13488	A -> G	SNP (transition)	0.064	0.936	N -> S	253	758	2	AAT -> AGT	Substitution	AAD07595.1
T	C	762	762	1	1	763	763	1	13484	13484	T -> C	SNP (transition)	0.949	0.051		254	762	3	ATT -> ATC	None	AAD07595.1
G	A	769	769	1	1	770	770	1	13477	13477	G -> A	SNP (transition)	0.974	0.026	D -> N	257	769	1	GAT -> AAT	Substitution	AAD07595.1
G	A	774	774	1	1	775	775	1	13472	13472	G -> A	SNP (transition)	0.179	0.808		258	774	3	AAG -> AAA	None	AAD07595.1
C	T	775	775	1	1	776	776	1	13471	13471	C -> T	SNP (transition)	0.09	0.91	P -> S	259	775	1	CCT -> TCT	Substitution	AAD07595.1
C	T	786	786	1	1	787	787	1	13460	13460	C -> T	SNP (transition)	0.987	0.013		262	786	3	AGC -> AGT	None	AAD07595.1
T	A	789	789	1	1	790	790	1	13457	13457	T -> A	SNP (transversion)	0.346	0.013		263	789	3	CCT -> CCA	None	AAD07595.1
T	C	789	789	1	1	790	790	1	13457	13457	T -> C	SNP (transition)	0.346	0.641		263	789	3	CCT -> CCC	None	AAD07595.1
C	T	798	798	1	1	799	799	1	13448	13448	C -> T	SNP (transition)	0.795	0.205		266	798	3	AAC -> AAT	None	AAD07595.1
C	T	801	801	1	1	802	802	1	13445	13445	C -> T	SNP (transition)	0.974	0.026		267	801	3	TCC -> TCT	None	AAD07595.1
A	G	807	807	1	1	808	808	1	13439	13439	A -> G	SNP (transition)	0.974	0.026		269	807	3	GAA -> GAG	None	AAD07595.1
C	T	825	825	1	1	826	826	1	13421	13421	C -> T	SNP (transition)	0.936	0.064		275	825	3	AGC -> AGT	None	AAD07595.1
A	G	834	834	1	1	835	835	1	13412	13412	A -> G	SNP (transition)	0.474	0.526		278	834	3	AGA -> AGG	None	AAD07595.1
T	C	837	837	1	1	838	838	1	13409	13409	T -> C	SNP (transition)	0.59	0.41		279	837	3	ACT -> ACC	None	AAD07595.1
G	A	844	844	1	1	845	845	1	13402	13402	G -> A	SNP (transition)	0.974	0.026	V -> I	282	844	1	GTT -> ATT	Substitution	AAD07595.1
G	A	852	852	1	1	853	853	1	13394	13394	G -> A	SNP (transition)	0.949	0.051		284	852	3	CGG -> CGA	None	AAD07595.1
T	C	855	855	1	1	856	856	1	13391	13391	T -> C	SNP (transition)	0.09	0.91		285	855	3	ACT -> ACC	None	AAD07595.1
A	G	861	861	1	1	862	862	1	13385	13385	A -> G	SNP (transition)	0.974	0.026		287	861	3	AAA -> AAG	None	AAD07595.1
A	C	883	883	1	1	884	884	1	13363	13363	A -> C	SNP (transversion)	0.987	0.013		295	883	1	AGA -> CGA	None	AAD07595.1
A	G	885	885	1	1	886	886	1	13361	13361	A -> G	SNP (transition)	0.346	0.654		295	885	3	AGA -> AGG	None	AAD07595.1
C	T	900	900	1	1	901	901	1	13346	13346	C -> T	SNP (transition)	0.91	0.09		300	900	3	GAC -> GAT	None	AAD07595.1
A	G	912	912	1	1	913	913	1	13334	13334	A -> G	SNP (transition)	0.551	0.449		304	912	3	TCA -> TCG	None	AAD07595.1
A	G	924	924	1	1	925	925	1	13322	13322	A -> G	SNP (transition)	0.577	0.423		308	924	3	ACA -> ACG	None	AAD07595.1
G	T	925	925	1	1	926	926	1	13321	13321	G -> T	SNP (transversion)	0.987	0.013	V -> F	309	925	1	GTC -> TTC	Substitution	AAD07595.1
C	T	927	927	1	1	928	928	1	13319	13319	C -> T	SNP (transition)	0.962	0.038		309	927	3	GTC -> GTT	None	AAD07595.1
A	G	933	933	1	1	934	934	1	13313	13313	A -> G	SNP (transition)	0.628	0.372		311	933	3	TTA -> TTG	None	AAD07595.1
C	T	940	940	1	1	941	941	1	13306	13306	C -> T	SNP (transition)	0.987	0.013	P -> S	314	940	1	CCA -> TCA	Substitution	AAD07595.1
C	T	957	957	1	1	958	958	1	13289	13289	C -> T	SNP (transition)	0.538	0.462		319	957	3	GTC -> GTT	None	AAD07595.1
G	A	975	975	1	1	976	976	1	13271	13271	G -> A	SNP (transition)	0.91	0.09		325	975	3	GAG -> GAA	None	AAD07595.1
G	A	978	978	1	1	979	979	1	13268	13268	G -> A	SNP (transition)	0.295	0.705		326	978	3	GAG -> GAA	None	AAD07595.1
T	C	979	979	1	1	980	980	1	13267	13267	T -> C	SNP (transition)	0.692	0.308		327	979	1	TTA -> CTA	None	AAD07595.1
G	A	987	987	1	1	988	988	1	13259	13259	G -> A	SNP (transition)	0.987	0.013		329	987	3	AAG -> AAA	None	AAD07595.1
A	G	990	990	1	1	991	991	1	13256	13256	A -> G	SNP (transition)	0.833	0.167		330	990	3	AGA -> AGG	None	AAD07595.1
G	A	1005	1005	1	1	1006	1006	1	13241	13241	G -> A	SNP (transition)	0.91	0.09		335	1005	3	AGG -> AGA	None	AAD07595.1
A	G	1010	1010	1	1	1011	1011	1	13236	13236	A -> G	SNP (transition)	0.09	0.91	K -> R	337	1010	2	AAA -> AGA	Substitution	AAD07595.1
T	C	1020	1020	1	1	1021	1021	1	13226	13226	T -> C	SNP (transition)	0.077	0.923		340	1020	3	ATT -> ATC	None	AAD07595.1
T	C	1035	1035	1	1	1036	1036	1	13211	13211	T -> C	SNP (transition)	0.282	0.718		345	1035	3	CTT -> CTC	None	AAD07595.1
C	T	1041	1041	1	1	1042	1042	1	13205	13205	C -> T	SNP (transition)	0.974	0.026		347	1041	3	ACC -> ACT	None	AAD07595.1
C	T	1053	1053	1	1	1054	1054	1	13193	13193	C -> T	SNP (transition)	0.987	0.013		351	1053	3	ATC -> ATT	None	AAD07595.1
A	G	1054	1054	1	1	1055	1055	1	13192	13192	A -> G	SNP (transition)	0.987	0.013	N -> D	352	1054	1	AAT -> GAT	Substitution	AAD07595.1
G	A	1062	1062	1	1	1063	1063	1	13184	13184	G -> A	SNP (transition)		1		354	1062	3	GTG -> GTA	None	AAD07595.1
G	A	1071	1071	1	1	1072	1072	1	13175	13175	G -> A	SNP (transition)	0.974	0.026		357	1071	3	GCG -> GCA	None	AAD07595.1
C	T	1074	1074	1	1	1075	1075	1	13172	13172	C -> T	SNP (transition)	0.91	0.09		358	1074	3	AGC -> AGT	None	AAD07595.1
A	G	1080	1080	1	1	1081	1081	1	13166	13166	A -> G	SNP (transition)	0.987	0.013		360	1080	3	GAA -> GAG	None	AAD07595.1
A	G	1107	1107	1	1	1108	1108	1	13139	13139	A -> G	SNP (transition)	0.974	0.026		369	1107	3	AGA -> AGG	None	AAD07595.1
G	A	1116	1116	1	1	1117	1117	1	13130	13130	G -> A	SNP (transition)		1		372	1116	3	AAG -> AAA	None	AAD07595.1
C	A	1128	1128	1	1	1129	1129	1	13118	13118	C -> A	SNP (transversion)	0.295	0.705		376	1128	3	ATC -> ATA	None	AAD07595.1
T	C	1129	1129	1	1	1130	1130	1	13117	13117	T -> C	SNP (transition)	0.321	0.679		377	1129	1	TTA -> CTA	None	AAD07595.1
G	A	1146	1146	1	1	1147	1147	1	13100	13100	G -> A	SNP (transition)	0.885	0.115		382	1146	3	GCG -> GCA	None	AAD07595.1
T	C	1155	1155	1	1	1156	1156	1	13091	13091	T -> C	SNP (transition)	0.128	0.872		385	1155	3	ACT -> ACC	None	AAD07595.1
T	C	1161	1161	1	1	1162	1162	1	13085	13085	T -> C	SNP (transition)	0.974	0.026		387	1161	3	TAT -> TAC	None	AAD07595.1
C	A	1173	1173	1	1	1174	1174	1	13073	13073	C -> A	SNP (transversion)	0.141	0.077		391	1173	3	GCC -> GCA	None	AAD07595.1
C	G	1173	1173	1	1	1174	1174	1	13073	13073	C -> G	SNP (transversion)	0.141	0.782		391	1173	3	GCC -> GCG	None	AAD07595.1
C	T	1188	1188	1	1	1189	1189	1	13058	13058	C -> T	SNP (transition)		1		396	1188	3	CCC -> CCT	None	AAD07595.1
C	T	1203	1203	1	1	1204	1204	1	13043	13043	C -> T	SNP (transition)	0.987	0.013		401	1203	3	TAC -> TAT	None	AAD07595.1
C	T	1206	1206	1	1	1207	1207	1	13040	13040	C -> T	SNP (transition)		1		402	1206	3	AAC -> AAT	None	AAD07595.1
G	A	1218	1218	1	1	1219	1219	1	13028	13028	G -> A	SNP (transition)	0.641	0.359		406	1218	3	GCG -> GCA	None	AAD07595.1
T	C	1278	1278	1	1	1279	1279	1	12968	12968	T -> C	SNP (transition)	0.987	0.013		426	1278	3	ACT -> ACC	None	AAD07595.1
C	T	1290	1290	1	1	1291	1291	1	12956	12956	C -> T	SNP (transition)	0.987	0.013		430	1290	3	TTC -> TTT	None	AAD07595.1
T	C	1302	1302	1	1	1303	1303	1	12944	12944	T -> C	SNP (transition)	0.962	0.038		434	1302	3	ACT -> ACC	None	AAD07595.1
G	A	1323	1323	1	1	1324	1324	1	12923	12923	G -> A	SNP (transition)	0.897	0.103		441	1323	3	GTG -> GTA	None	AAD07595.1
A	G	1329	1329	1	1	1330	1330	1	12917	12917	A -> G	SNP (transition)	0.949	0.051		443	1329	3	CAA -> CAG	None	AAD07595.1
G	A	1344	1344	1	1	1345	1345	1	12902	12902	G -> A	SNP (transition)	0.936	0.064		448	1344	3	TTG -> TTA	None	AAD07595.1
C	T	1359	1359	1	1	1360	1360	1	12887	12887	C -> T	SNP (transition)	0.615	0.385		453	1359	3	GCC -> GCT	None	AAD07595.1
C	T	1362	1362	1	1	1363	1363	1	12884	12884	C -> T	SNP (transition)	0.936	0.064		454	1362	3	GCC -> GCT	None	AAD07595.1
T	C	1371	1371	1	1	1372	1372	1	12875	12875	T -> C	SNP (transition)	0.872	0.128		457	1371	3	CCT -> CCC	None	AAD07595.1
C	T	1374	1374	1	1	1375	1375	1	12872	12872	C -> T	SNP (transition)	0.936	0.064		458	1374	3	AAC -> AAT	None	AAD07595.1
C	T	1380	1380	1	1	1381	1381	1	12866	12866	C -> T	SNP (transition)	0.526	0.474		460	1380	3	ACC -> ACT	None	AAD07595.1
C	T	1385	1385	1	1	1386	1386	1	12861	12861	C -> T	SNP (transition)	0.987	0.013	S -> L	462	1385	2	TCA -> TTA	Substitution	AAD07595.1
A	G	1386	1386	1	1	1387	1387	1	12860	12860	A -> G	SNP (transition)	0.936	0.064		462	1386	3	TCA -> TCG	None	AAD07595.1
A	G	1389	1389	1	1	1390	1390	1	12857	12857	A -> G	SNP (transition)	0.987	0.013		463	1389	3	GGA -> GGG	None	AAD07595.1
A	G	1395	1395	1	1	1396	1396	1	12851	12851	A -> G	SNP (transition)	0.91	0.09		465	1395	3	AGA -> AGG	None	AAD07595.1
T	C	1407	1407	1	1	1408	1408	1	12839	12839	T -> C	SNP (transition)	0.936	0.064		469	1407	3	GTT -> GTC	None	AAD07595.1
T	A	1416	1416	1	1	1417	1417	1	12830	12830	T -> A	SNP (transversion)	0.987	0.013		472	1416	3	ATT -> ATA	None	AAD07595.1
G	A	1417	1417	1	1	1418	1418	1	12829	12829	G -> A	SNP (transition)	0.987	0.013	A -> T	473	1417	1	GCA -> ACA	Substitution	AAD07595.1
A	G	1422	1422	1	1	1423	1423	1	12824	12824	A -> G	SNP (transition)	0.359	0.641		474	1422	3	GAA -> GAG	None	AAD07595.1
A	G	1425	1425	1	1	1426	1426	1	12821	12821	A -> G	SNP (transition)	0.077	0.923		475	1425	3	AAA -> AAG	None	AAD07595.1
G	A	1431	1431	1	1	1432	1432	1	12815	12815	G -> A	SNP (transition)	0.897	0.103		477	1431	3	AAG -> AAA	None	AAD07595.1
A	G	1440	1440	1	1	1441	1441	1	12806	12806	A -> G	SNP (transition)	0.987	0.013		480	1440	3	AAA -> AAG	None	AAD07595.1
A	G	1461	1461	1	1	1462	1462	1	12785	12785	A -> G	SNP (transition)	0.321	0.679		487	1461	3	GTA -> GTG	None	AAD07595.1
C	A	1464	1464	1	1	1465	1465	1	12782	12782	C -> A	SNP (transversion)	0.872	0.128		488	1464	3	ATC -> ATA	None	AAD07595.1
C	A	1473	1473	1	1	1474	1474	1	12773	12773	C -> A	SNP (transversion)	0.974	0.026		491	1473	3	GGC -> GGA	None	AAD07595.1
T	C	1476	1476	1	1	1477	1477	1	12770	12770	T -> C	SNP (transition)	0.974	0.026		492	1476	3	TAT -> TAC	None	AAD07595.1
C	T	1515	1515	1	1	1516	1516	1	12731	12731	C -> T	SNP (transition)	0.731	0.269		505	1515	3	AAC -> AAT	None	AAD07595.1
T	C	1533	1533	1	1	1534	1534	1	12713	12713	T -> C	SNP (transition)	0.949	0.051		511	1533	3	CGT -> CGC	None	AAD07595.1
T	C	1539	1539	1	1	1540	1540	1	12707	12707	T -> C	SNP (transition)	0.987	0.013		513	1539	3	ATT -> ATC	None	AAD07595.1
	A	415	414	0	1	415	415	1	13831	13831	(A)3 -> (A)4	Insertion (tandem repeat)		0.013		139	415	1		Frame Shift	AAD07595.1

## Sheet: HP0529
Reference Nucleotide(s)	Variant Nucleotide(s)	Minimum	Maximum	Length	Min (with gaps)	Max (with gaps)	Length (with gaps)	Change	Polymorphism Type	Reference Frequency	Variant Frequency	Amino Acid Change	CDS Codon Number	CDS Position	CDS Position Within Codon	Codon Change	Protein Effect
CAC		251	253	3	251	253	3	-CAC	Deletion		1.3	TP -> T	84	251	2	ACA,CCA -> ACA	Deletion
T	A	1.197	1.197	1	1.197	1.197	1	T -> A	SNP (transversion)	49.4%	1.3		399	1.197	3	GCT -> GCA	None
T	A	1.176	1.176	1	1.176	1.176	1	T -> A	SNP (transversion)	5.2%	1.3		392	1.176	3	GTT -> GTA	None
A	C	96	96	1	96	96	1	A -> C	SNP (transversion)	98.7%	1.3		32	96	3	TCA -> TCC	None
A	G	204	204	1	204	204	1	A -> G	SNP (transition)	98.7%	1.3		68	204	3	TCA -> TCG	None
G	A	228	228	1	228	228	1	G -> A	SNP (transition)	98.7%	1.3		76	228	3	CAG -> CAA	None
T	C	267	267	1	267	267	1	T -> C	SNP (transition)	98.7%	1.3		89	267	3	AGT -> AGC	None
C	T	273	273	1	273	273	1	C -> T	SNP (transition)	98.7%	1.3		91	273	3	GCC -> GCT	None
G	A	288	288	1	288	288	1	G -> A	SNP (transition)	98.7%	1.3		96	288	3	GTG -> GTA	None
G	A	324	324	1	324	324	1	G -> A	SNP (transition)	98.7%	1.3		108	324	3	TCG -> TCA	None
G	A	369	369	1	369	369	1	G -> A	SNP (transition)	98.7%	1.3		123	369	3	ACG -> ACA	None
C	T	417	417	1	417	417	1	C -> T	SNP (transition)	98.7%	1.3		139	417	3	AAC -> AAT	None
C	T	438	438	1	438	438	1	C -> T	SNP (transition)	98.7%	1.3		146	438	3	AGC -> AGT	None
C	T	459	459	1	459	459	1	C -> T	SNP (transition)	98.7%	1.3		153	459	3	AAC -> AAT	None
T	C	573	573	1	573	573	1	T -> C	SNP (transition)	98.7%	1.3		191	573	3	GGT -> GGC	None
C	T	678	678	1	678	678	1	C -> T	SNP (transition)	98.7%	1.3		226	678	3	GAC -> GAT	None
T	C	777	777	1	777	777	1	T -> C	SNP (transition)	98.7%	1.3		259	777	3	GTT -> GTC	None
G	A	813	813	1	813	813	1	G -> A	SNP (transition)	98.7%	1.3		271	813	3	TTG -> TTA	None
C	T	885	885	1	885	885	1	C -> T	SNP (transition)	98.7%	1.3		295	885	3	TTC -> TTT	None
G	A	981	981	1	981	981	1	G -> A	SNP (transition)	98.7%	1.3		327	981	3	GGG -> GGA	None
C	T	1.018	1.018	1	1.018	1.018	1	C -> T	SNP (transition)	98.7%	1.3		340	1.018	1	CTG -> TTG	None
G	A	1.05	1.05	1	1.05	1.05	1	G -> A	SNP (transition)	98.7%	1.3		350	1.05	3	GCG -> GCA	None
T	C	1.062	1.062	1	1.062	1.062	1	T -> C	SNP (transition)	98.7%	1.3		354	1.062	3	GTT -> GTC	None
C	T	1.104	1.104	1	1.104	1.104	1	C -> T	SNP (transition)	98.7%	1.3		368	1.104	3	GGC -> GGT	None
T	C	1.158	1.158	1	1.158	1.158	1	T -> C	SNP (transition)	98.7%	1.3		386	1.158	3	ATT -> ATC	None
A	G	1.407	1.407	1	1.407	1.407	1	A -> G	SNP (transition)	98.7%	1.3		469	1.407	3	CAA -> CAG	None
C	T	1.422	1.422	1	1.422	1.422	1	C -> T	SNP (transition)	98.7%	1.3		474	1.422	3	ATC -> ATT	None
A	G	1.428	1.428	1	1.428	1.428	1	A -> G	SNP (transition)	98.7%	1.3		476	1.428	3	TCA -> TCG	None
C	T	1.512	1.512	1	1.512	1.512	1	C -> T	SNP (transition)	98.7%	1.3		504	1.512	3	ACC -> ACT	None
C	T	1.521	1.521	1	1.521	1.521	1	C -> T	SNP (transition)	98.7%	1.3		507	1.521	3	AGC -> AGT	None
A	G	1.578	1.578	1	1.578	1.578	1	A -> G	SNP (transition)	98.7%	1.3		526	1.578	3	GGA -> GGG	None
A	G	1.581	1.581	1	1.581	1.581	1	A -> G	SNP (transition)	98.7%	1.3		527	1.581	3	AGA -> AGG	None
T	C	1.587	1.587	1	1.587	1.587	1	T -> C	SNP (transition)	98.7%	1.3		529	1.587	3	GGT -> GGC	None
A	G	1.359	1.359	1	1.359	1.359	1	A -> G	SNP (transition)	81.8%	2.6		453	1.359	3	GCA -> GCG	None
G	A	468	468	1	468	468	1	G -> A	SNP (transition)	96.1%	2.6		156	468	3	CAG -> CAA	None
G	T	555	555	1	555	555	1	G -> T	SNP (transversion)	97.4%	2.6		185	555	3	ACG -> ACT	None
A	C	696	696	1	696	696	1	A -> C	SNP (transversion)	97.4%	2.6		232	696	3	GCA -> GCC	None
G	A	732	732	1	732	732	1	G -> A	SNP (transition)	97.4%	2.6		244	732	3	GGG -> GGA	None
C	T	858	858	1	858	858	1	C -> T	SNP (transition)	97.4%	2.6		286	858	3	TAC -> TAT	None
A	G	939	939	1	939	939	1	A -> G	SNP (transition)	97.4%	2.6		313	939	3	AAA -> AAG	None
A	G	1.128	1.128	1	1.128	1.128	1	A -> G	SNP (transition)	97.4%	2.6		376	1.128	3	TTA -> TTG	None
C	T	1.155	1.155	1	1.155	1.155	1	C -> T	SNP (transition)	97.4%	2.6		385	1.155	3	ATC -> ATT	None
C	T	1.315	1.315	1	1.315	1.315	1	C -> T	SNP (transition)	97.4%	2.6		439	1.315	1	CTA -> TTA	None
G	A	1.356	1.356	1	1.356	1.356	1	G -> A	SNP (transition)	97.4%	2.6		452	1.356	3	TTG -> TTA	None
C	T	1.371	1.371	1	1.371	1.371	1	C -> T	SNP (transition)	97.4%	2.6		457	1.371	3	ACC -> ACT	None
T	C	1.593	1.593	1	1.593	1.593	1	T -> C	SNP (transition)	97.4%	2.6		531	1.593	3	TCT -> TCC	None
A	G	180	180	1	180	180	1	A -> G	SNP (transition)	96.1%	3.9		60	180	3	ACA -> ACG	None
C	T	183	183	1	183	183	1	C -> T	SNP (transition)	96.1%	3.9		61	183	3	GGC -> GGT	None
G	A	327	327	1	327	327	1	G -> A	SNP (transition)	96.1%	3.9		109	327	3	GCG -> GCA	None
G	A	585	585	1	585	585	1	G -> A	SNP (transition)	96.1%	3.9		195	585	3	CTG -> CTA	None
T	C	588	588	1	588	588	1	T -> C	SNP (transition)	96.1%	3.9		196	588	3	ATT -> ATC	None
G	T	714	714	1	714	714	1	G -> T	SNP (transversion)	96.1%	3.9		238	714	3	CTG -> CTT	None
C	T	1.242	1.242	1	1.242	1.242	1	C -> T	SNP (transition)	96.1%	3.9		414	1.242	3	ATC -> ATT	None
T	C	1.419	1.419	1	1.419	1.419	1	T -> C	SNP (transition)	96.1%	3.9		473	1.419	3	GGT -> GGC	None
A	G	1.464	1.464	1	1.464	1.464	1	A -> G	SNP (transition)	96.1%	3.9		488	1.464	3	AAA -> AAG	None
CTC	TTA	100	102	2	100	102	2	CTC -> TTA	Substitution		3.9		34	100	1	CTC -> TTA	None
C	T	1.275	1.275	1	1.275	1.275	1	C -> T	SNP (transition)	94.8%	5.2		425	1.275	3	AAC -> AAT	None
G	A	1.332	1.332	1	1.332	1.332	1	G -> A	SNP (transition)	94.8%	5.2		444	1.332	3	TTG -> TTA	None
G	A	33	33	1	33	33	1	G -> A	SNP (transition)	93.5%	6.5		11	33	3	ACG -> ACA	None
T	C	393	393	1	393	393	1	T -> C	SNP (transition)	93.5%	6.5		131	393	3	GGT -> GGC	None
T	C	720	720	1	720	720	1	T -> C	SNP (transition)	93.5%	6.5		240	720	3	GAT -> GAC	None
T	C	1.515	1.515	1	1.515	1.515	1	T -> C	SNP (transition)	93.5%	6.5		505	1.515	3	ATT -> ATC	None
CTA	TTG	1.414	1.416	2	1.414	1.416	2	CTA -> TTG	Substitution		6.5		472	1.414	1	CTA -> TTG	None
C	T	507	507	1	507	507	1	C -> T	SNP (transition)	92.2%	7.8		169	507	3	GGC -> GGT	None
T	C	1.092	1.092	1	1.092	1.092	1	T -> C	SNP (transition)	92.2%	7.8		364	1.092	3	AGT -> AGC	None
T	C	1.14	1.14	1	1.14	1.14	1	T -> C	SNP (transition)	92.2%	7.8		380	1.14	3	TTT -> TTC	None
G	A	243	243	1	243	243	1	G -> A	SNP (transition)	90.9%	9.1		81	243	3	GCG -> GCA	None
T	C	60	60	1	60	60	1	T -> C	SNP (transition)	89.6%	10.4		20	60	3	CCT -> CCC	None
T	C	723	723	1	723	723	1	T -> C	SNP (transition)	89.6%	10.4		241	723	3	ATT -> ATC	None
C	T	900	900	1	900	900	1	C -> T	SNP (transition)	89.6%	10.4		300	900	3	GTC -> GTT	None
A	G	117	117	1	117	117	1	A -> G	SNP (transition)	88.3%	11.7		39	117	3	ACA -> ACG	None
C	T	126	126	1	126	126	1	C -> T	SNP (transition)	88.3%	11.7		42	126	3	TGC -> TGT	None
G	A	138	138	1	138	138	1	G -> A	SNP (transition)	88.3%	11.7		46	138	3	CCG -> CCA	None
T	C	423	423	1	423	423	1	T -> C	SNP (transition)	88.3%	11.7		141	423	3	GAT -> GAC	None
G	A	492	492	1	492	492	1	G -> A	SNP (transition)	88.3%	11.7		164	492	3	GAG -> GAA	None
T	C	1.29	1.29	1	1.29	1.29	1	T -> C	SNP (transition)	88.3%	11.7		430	1.29	3	TTT -> TTC	None
T	C	186	186	1	186	186	1	T -> C	SNP (transition)	85.7%	14.3		62	186	3	TAT -> TAC	None
C	T	283	283	1	283	283	1	C -> T	SNP (transition)	85.7%	14.3		95	283	1	CTG -> TTG	None
C	T	972	972	1	972	972	1	C -> T	SNP (transition)	85.7%	14.3		324	972	3	GGC -> GGT	None
T	C	1.279	1.279	1	1.279	1.279	1	T -> C	SNP (transition)	85.7%	14.3		427	1.279	1	TTG -> CTG	None
A	T	1.359	1.359	1	1.359	1.359	1	A -> T	SNP (transversion)	81.8%	15.6		453	1.359	3	GCA -> GCT	None
T	C	48	48	1	48	48	1	T -> C	SNP (transition)	84.4%	15.6		16	48	3	TTT -> TTC	None
T	C	210	210	1	210	210	1	T -> C	SNP (transition)	84.4%	15.6		70	210	3	AGT -> AGC	None
T	C	1.309	1.309	1	1.309	1.309	1	T -> C	SNP (transition)	63.6%	16.9		437	1.309	1	TTG -> CTG	None
G	A	225	225	1	225	225	1	G -> A	SNP (transition)	83.1%	16.9		75	225	3	GGG -> GGA	None
T	C	357	357	1	357	357	1	T -> C	SNP (transition)	83.1%	16.9		119	357	3	GGT -> GGC	None
C	T	600	600	1	600	600	1	C -> T	SNP (transition)	83.1%	16.9		200	600	3	TTC -> TTT	None
T	C	300	300	1	300	300	1	T -> C	SNP (transition)	81.8%	18.2		100	300	3	AAT -> AAC	None
T	C	1.266	1.266	1	1.266	1.266	1	T -> C	SNP (transition)	81.8%	18.2		422	1.266	3	TCT -> TCC	None
A	G	1.395	1.395	1	1.395	1.395	1	A -> G	SNP (transition)	81.8%	18.2		465	1.395	3	CAA -> CAG	None
C	T	1.077	1.077	1	1.077	1.077	1	C -> T	SNP (transition)	80.5%	19.5		359	1.077	3	GGC -> GGT	None
TTG	CTA	1.309	1.311	2	1.309	1.311	2	TTG -> CTA	Substitution		19.5		437	1.309	1	TTG -> CTA	None
C	T	249	249	1	249	249	1	C -> T	SNP (transition)	79.2%	20.8		83	249	3	AGC -> AGT	None
TTG	CTT	1.441	1.443	2	1.441	1.443	2	TTG -> CTT	Substitution		20.8		481	1.441	1	TTG -> CTT	None
T	C	795	795	1	795	795	1	T -> C	SNP (transition)	77.9%	22.1		265	795	3	TTT -> TTC	None
T	C	474	474	1	474	474	1	T -> C	SNP (transition)	76.6%	23.4		158	474	3	TTT -> TTC	None
T	C	591	591	1	591	591	1	T -> C	SNP (transition)	76.6%	23.4		197	591	3	GGT -> GGC	None
A	G	1.233	1.233	1	1.233	1.233	1	A -> G	SNP (transition)	76.6%	23.4		411	1.233	3	GTA -> GTG	None
C	T	1.45	1.45	1	1.45	1.45	1	C -> T	SNP (transition)	76.6%	23.4		484	1.45	1	CTA -> TTA	None
A	G	1.416	1.416	1	1.416	1.416	1	A -> G	SNP (transition)	68.8%	24.7		472	1.416	3	CTA -> CTG	None
A	G	159	159	1	159	159	1	A -> G	SNP (transition)	72.7%	26.6		53	159	3	AAA -> AAG	None
T	C	652	652	1	652	652	1	T -> C	SNP (transition)	72.7%	27.3		218	652	1	TTA -> CTA	None
C	T	1.131	1.131	1	1.131	1.131	1	C -> T	SNP (transition)	70.1%	29.9		377	1.131	3	TTC -> TTT	None
T	G	1.575	1.575	1	1.575	1.575	1	T -> G	SNP (transversion)		29.9		525	1.575	3	GTT -> GTG	None
T	C	6	6	1	6	6	1	T -> C	SNP (transition)	68.8%	31.2		2	6	3	TTT -> TTC	None
T	C	198	198	1	198	198	1	T -> C	SNP (transition)	68.8%	31.2		66	198	3	GGT -> GGC	None
A	G	519	519	1	519	519	1	A -> G	SNP (transition)	68.8%	31.2		173	519	3	TTA -> TTG	None
T	C	12	12	1	12	12	1	T -> C	SNP (transition)	67.5%	32.5		4	12	3	ATT -> ATC	None
A	C	1.605	1.605	1	1.605	1.605	1	A -> C	SNP (transversion)	64.9%	35.1		535	1.605	3	GGA -> GGC	None
T	C	951	951	1	951	951	1	T -> C	SNP (transition)	58.4%	41.6		317	951	3	TCT -> TCC	None
C	T	1.134	1.134	1	1.134	1.134	1	C -> T	SNP (transition)	51.9%	48.1		378	1.134	3	GCC -> GCT	None
T	G	1.197	1.197	1	1.197	1.197	1	T -> G	SNP (transversion)	49.4%	49.4		399	1.197	3	GCT -> GCG	None
G	A	816	816	1	816	816	1	G -> A	SNP (transition)	46.8%	53.2		272	816	3	AGG -> AGA	None
T	A	1.575	1.575	1	1.575	1.575	1	T -> A	SNP (transversion)		53.2		525	1.575	3	GTT -> GTA	None
A	G	1.545	1.545	1	1.545	1.545	1	A -> G	SNP (transition)	42.9%	57.1		515	1.545	3	AGA -> AGG	None
T	C	1.527	1.527	1	1.527	1.527	1	T -> C	SNP (transition)	41.6%	58.4		509	1.527	3	GTT -> GTC	None
T	C	1.539	1.539	1	1.539	1.539	1	T -> C	SNP (transition)	36.4%	63.6		513	1.539	3	GGT -> GGC	None
A	G	765	765	1	765	765	1	A -> G	SNP (transition)	35.1%	64.9		255	765	3	CTA -> CTG	None
T	C	237	237	1	237	237	1	T -> C	SNP (transition)	23.4%	76.6		79	237	3	ATT -> ATC	None
A	G	1.23	1.23	1	1.23	1.23	1	A -> G	SNP (transition)	16.9%	83.1		410	1.23	3	GCA -> GCG	None
A	G	177	177	1	177	177	1	A -> G	SNP (transition)	11.7%	88.3		59	177	3	TTA -> TTG	None
C	T	1.449	1.449	1	1.449	1.449	1	C -> T	SNP (transition)	11.7%	88.3		483	1.449	3	ACC -> ACT	None
A	G	462	462	1	462	462	1	A -> G	SNP (transition)	7.8%	92.2		154	462	3	AAA -> AAG	None
T	G	1.176	1.176	1	1.176	1.176	1	T -> G	SNP (transversion)	5.2%	93.5		392	1.176	3	GTT -> GTG	None
C	T	1.491	1.491	1	1.491	1.491	1	C -> T	SNP (transition)	5.2%	94.8		497	1.491	3	AGC -> AGT	None
T	C	1.518	1.518	1	1.518	1.518	1	T -> C	SNP (transition)	1.3%	98.7		506	1.518	3	TTT -> TTC	None
C	T	774	774	1	774	774	1	C -> T	SNP (transition)		100		258	774	3	ATC -> ATT	None
A	C	1.276	1.276	1	1.276	1.276	1	A -> C	SNP (transversion)	98.7%	0.6	I -> L	426	1.276	1	ATA -> CTA	Substitution
TG	AT	1.285	1.286	2	1.285	1.286	2	TG -> AT	Substitution		0.6	W -> M	429	1.285	1	TGG -> ATG	Substitution
A	T	10	10	1	10	10	1	A -> T	SNP (transversion)	61.0%	1.3	I -> F	4	10	1	ATT -> TTT	Substitution
G	T	199	199	1	199	199	1	G -> T	SNP (transversion)	67.5%	1.3	A -> S	67	199	1	GCA -> TCA	Substitution
C	T	200	200	1	200	200	1	C -> T	SNP (transition)	67.5%	1.3	A -> V	67	200	2	GCA -> GTA	Substitution
G	T	1.443	1.443	1	1.443	1.443	1	G -> T	SNP (transversion)	77.9%	1.3	L -> F	481	1.443	3	TTG -> TTT	Substitution
G	T	468	468	1	468	468	1	G -> T	SNP (transversion)	96.1%	1.3	Q -> H	156	468	3	CAG -> CAT	Substitution
A	G	40	40	1	40	40	1	A -> G	SNP (transition)	98.7%	1.3	S -> G	14	40	1	AGT -> GGT	Substitution
G	A	55	55	1	55	55	1	G -> A	SNP (transition)	98.7%	1.3	V -> I	19	55	1	GTT -> ATT	Substitution
A	G	217	217	1	217	217	1	A -> G	SNP (transition)	98.7%	1.3	S -> G	73	217	1	AGT -> GGT	Substitution
G	A	571	571	1	571	571	1	G -> A	SNP (transition)	98.7%	1.3	G -> S	191	571	1	GGT -> AGT	Substitution
A	G	668	668	1	668	668	1	A -> G	SNP (transition)	98.7%	1.3	K -> R	223	668	2	AAA -> AGA	Substitution
G	A	694	694	1	694	694	1	G -> A	SNP (transition)	98.7%	1.3	A -> T	232	694	1	GCA -> ACA	Substitution
G	A	973	973	1	973	973	1	G -> A	SNP (transition)	98.7%	1.3	A -> T	325	973	1	GCT -> ACT	Substitution
T	C	992	992	1	992	992	1	T -> C	SNP (transition)	98.7%	1.3	V -> A	331	992	2	GTT -> GCT	Substitution
A	G	1.027	1.027	1	1.027	1.027	1	A -> G	SNP (transition)	98.7%	1.3	T -> A	343	1.027	1	ACT -> GCT	Substitution
G	A	1.216	1.216	1	1.216	1.216	1	G -> A	SNP (transition)	98.7%	1.3	V -> M	406	1.216	1	GTG -> ATG	Substitution
A	T	20	20	1	20	20	1	A -> T	SNP (transversion)		1.3	N -> I	7	20	2	AAT -> ATT	Substitution
GT	AG	41	42	2	41	42	2	GT -> AG	Substitution		1.3	S -> K	14	41	2	AGT -> AAG	Substitution
G	A	493	493	1	493	493	1	G -> A	SNP (transition)	97.4%	2.6	D -> N	165	493	1	GAC -> AAC	Substitution
C	T	548	548	1	548	548	1	C -> T	SNP (transition)	97.4%	2.6	A -> V	183	548	2	GCT -> GTT	Substitution
G	A	1.384	1.384	1	1.384	1.384	1	G -> A	SNP (transition)	97.4%	2.6	V -> I	462	1.384	1	GTT -> ATT	Substitution
G	A	1.492	1.492	1	1.492	1.492	1	G -> A	SNP (transition)	97.4%	2.6	V -> I	498	1.492	1	GTC -> ATC	Substitution
G	A	424	424	1	424	424	1	G -> A	SNP (transition)	96.1%	3.9	V -> I	142	424	1	GTA -> ATA	Substitution
G	A	1.533	1.533	1	1.533	1.533	1	G -> A	SNP (transition)	96.1%	3.9	M -> I	511	1.533	3	ATG -> ATA	Substitution
G	A	1.585	1.585	1	1.585	1.585	1	G -> A	SNP (transition)	96.1%	3.9	G -> S	529	1.585	1	GGT -> AGT	Substitution
AAC	GGT	829	831	3	829	831	3	AAC -> GGT	Substitution		3.9	N -> G	277	829	1	AAC -> GGT	Substitution
A	G	14	14	1	14	14	1	A -> G	SNP (transition)	94.8%	5.2	K -> R	5	14	2	AAA -> AGA	Substitution
G	A	673	673	1	673	673	1	G -> A	SNP (transition)	93.5%	6.5	A -> T	225	673	1	GCG -> ACG	Substitution
G	A	1.572	1.572	1	1.572	1.572	1	G -> A	SNP (transition)	88.3%	11.7	M -> I	524	1.572	3	ATG -> ATA	Substitution
A	G	28	28	1	28	28	1	A -> G	SNP (transition)	87.0%	13	I -> V	10	28	1	ATA -> GTA	Substitution
G	A	439	439	1	439	439	1	G -> A	SNP (transition)	87.0%	13	V -> M	147	439	1	GTG -> ATG	Substitution
A	G	511	511	1	511	511	1	A -> G	SNP (transition)	87.0%	13	I -> V	171	511	1	ATT -> GTT	Substitution
T	C	29	29	1	29	29	1	T -> C	SNP (transition)	83.1%	16.9	I -> T	10	29	2	ATA -> ACA	Substitution
GTT	ATA	1.573	1.575	2	1.573	1.575	2	GTT -> ATA	Substitution		16.9	V -> I	525	1.573	1	GTT -> ATA	Substitution
G	A	529	529	1	529	529	1	G -> A	SNP (transition)	81.8%	18.2	G -> S	177	529	1	GGC -> AGC	Substitution
GC	CA	199	200	2	199	200	2	GC -> CA	Substitution		31.2	A -> Q	67	199	1	GCA -> CAA	Substitution
A	C	10	10	1	10	10	1	A -> C	SNP (transversion)	61.0%	37.7	I -> L	4	10	1	ATT -> CTT	Substitution
A	C	838	838	1	838	838	1	A -> C	SNP (transversion)	54.5%	45.5	I -> L	280	838	1	ATT -> CTT	Substitution
AA	GG	829	830	2	829	830	2	AA -> GG	Substitution		45.5	N -> G	277	829	1	AAC -> GGC	Substitution
G	A	827	827	1	827	827	1	G -> A	SNP (transition)	50.6%	49.4	S -> N	276	827	2	AGT -> AAT	Substitution
G	A	868	868	1	868	868	1	G -> A	SNP (transition)	49.4%	50.6	V -> I	290	868	1	GTT -> ATT	Substitution
A	G	39	39	1	39	39	1	A -> G	SNP (transition)	41.6%	58.4	I -> M	13	39	3	ATA -> ATG	Substitution
A	C	20	20	1	20	20	1	A -> C	SNP (transversion)		98.7	N -> T	7	20	2	AAT -> ACT	Substitution
A	T	1.234	1.234	1	1.234	1.234	1	A -> T	SNP (transversion)		100	S -> C	412	1.234	1	AGT -> TGT	Substitution

## Sheet: HP0530
Reference Nucleotide(s)	Variant Nucleotide(s)	Minimum	Maximum	Length	Min (with gaps)	Max (with gaps)	Length (with gaps)	Change	Polymorphism Type	Variant Frequency	Reference Frequency	Amino Acid Change	CDS Codon Number	CDS Position	CDS Position Within Codon	Codon Change	Protein Effect
T	G	570	570	1	570	570	1	T -> G	SNP (transversion)	0.007	0.987		190	570	3	ACT -> ACG	None
A	G	579	579	1	579	579	1	A -> G	SNP (transition)	0.007	0.987		193	579	3	CAA -> CAG	None
T	C	4	4	1	4	4	1	T -> C	SNP (transition)	0.013	0.987		2	4	1	TTA -> CTA	None
T	C	138	138	1	138	138	1	T -> C	SNP (transition)	0.013	0.987		46	138	3	AAT -> AAC	None
T	C	198	198	1	198	198	1	T -> C	SNP (transition)	0.013	0.987		66	198	3	GTT -> GTC	None
C	T	243	243	1	243	243	1	C -> T	SNP (transition)	0.013	0.487		81	243	3	CGC -> CGT	None
A	G	309	309	1	309	309	1	A -> G	SNP (transition)	0.013	0.987		103	309	3	TCA -> TCG	None
C	T	348	348	1	348	348	1	C -> T	SNP (transition)	0.013	0.987		116	348	3	CGC -> CGT	None
A	G	402	402	1	402	402	1	A -> G	SNP (transition)	0.013	0.987		134	402	3	AGA -> AGG	None
A	G	414	414	1	414	414	1	A -> G	SNP (transition)	0.013	0.987		138	414	3	GAA -> GAG	None
T	C	499	499	1	499	499	1	T -> C	SNP (transition)	0.013	0.987		167	499	1	TTA -> CTA	None
A	G	513	513	1	513	513	1	A -> G	SNP (transition)	0.013	0.987		171	513	3	ACA -> ACG	None
A	G	537	537	1	537	537	1	A -> G	SNP (transition)	0.013	0.987		179	537	3	ACA -> ACG	None
T	C	603	603	1	603	603	1	T -> C	SNP (transition)	0.013	0.987		201	603	3	GCT -> GCC	None
C	T	663	663	1	663	663	1	C -> T	SNP (transition)	0.013	0.987		221	663	3	GAC -> GAT	None
G	T	696	696	1	696	696	1	G -> T	SNP (transversion)	0.013	0.303		232	696	3	ACG -> ACT	None
A	G	699	699	1	699	699	1	A -> G	SNP (transition)	0.013	0.987		233	699	3	GTA -> GTG	None
A	G	735	735	1	735	735	1	A -> G	SNP (transition)	0.013	0.342		245	735	3	TCA -> TCG	None
A	G	750	750	1	750	750	1	A -> G	SNP (transition)	0.013	0.987		250	750	3	TTA -> TTG	None
C	T	27	27	1	27	27	1	C -> T	SNP (transition)	0.026	0.974		9	27	3	GTC -> GTT	None
T	C	66	66	1	66	66	1	T -> C	SNP (transition)	0.026	0.974		22	66	3	CTT -> CTC	None
A	T	78	78	1	78	78	1	A -> T	SNP (transversion)	0.026	0.974		26	78	3	GCA -> GCT	None
T	C	114	114	1	114	114	1	T -> C	SNP (transition)	0.026	0.974		38	114	3	GCT -> GCC	None
T	C	147	147	1	147	147	1	T -> C	SNP (transition)	0.026	0.974		49	147	3	GCT -> GCC	None
C	T	408	408	1	408	408	1	C -> T	SNP (transition)	0.026	0.974		136	408	3	TTC -> TTT	None
T	C	417	417	1	417	417	1	T -> C	SNP (transition)	0.026	0.974		139	417	3	AAT -> AAC	None
C	T	429	429	1	429	429	1	C -> T	SNP (transition)	0.026	0.974		143	429	3	TTC -> TTT	None
T	C	465	465	1	465	465	1	T -> C	SNP (transition)	0.026	0.974		155	465	3	TCT -> TCC	None
A	G	501	501	1	501	501	1	A -> G	SNP (transition)	0.026	0.974		167	501	3	TTA -> TTG	None
C	T	519	519	1	519	519	1	C -> T	SNP (transition)	0.026	0.974		173	519	3	TTC -> TTT	None
C	T	528	528	1	528	528	1	C -> T	SNP (transition)	0.026	0.974		176	528	3	ATC -> ATT	None
C	T	648	648	1	648	648	1	C -> T	SNP (transition)	0.026	0.974		216	648	3	GGC -> GGT	None
G	A	90	90	1	90	90	1	G -> A	SNP (transition)	0.039	0.961		30	90	3	AAG -> AAA	None
A	G	132	132	1	132	132	1	A -> G	SNP (transition)	0.039	0.921		44	132	3	GCA -> GCG	None
A	G	291	291	1	291	291	1	A -> G	SNP (transition)	0.039	0.961		97	291	3	GCA -> GCG	None
G	A	339	339	1	339	339	1	G -> A	SNP (transition)	0.039	0.961		113	339	3	TTG -> TTA	None
G	A	153	153	1	153	153	1	G -> A	SNP (transition)	0.053	0.934		51	153	3	ACG -> ACA	None
T	C	252	252	1	252	252	1	T -> C	SNP (transition)	0.053	0.947		84	252	3	GCT -> GCC	None
T	C	540	540	1	540	540	1	T -> C	SNP (transition)	0.053	0.829		180	540	3	CCT -> CCC	None
T	C	639	639	1	639	639	1	T -> C	SNP (transition)	0.066	0.934		213	639	3	AAT -> AAC	None
T	C	234	234	1	234	234	1	T -> C	SNP (transition)	0.079	0.921		78	234	3	ATT -> ATC	None
T	G	585	585	1	585	585	1	T -> G	SNP (transversion)	0.079	0.921		195	585	3	ACT -> ACG	None
G	A	693	693	1	693	693	1	G -> A	SNP (transition)	0.079	0.921		231	693	3	CAG -> CAA	None
C	T	384	384	1	384	384	1	C -> T	SNP (transition)	0.105	0.895		128	384	3	TTC -> TTT	None
C	T	462	462	1	462	462	1	C -> T	SNP (transition)	0.105	0.895		154	462	3	AGC -> AGT	None
A	G	510	510	1	510	510	1	A -> G	SNP (transition)	0.105	0.895		170	510	3	TTA -> TTG	None
A	G	681	681	1	681	681	1	A -> G	SNP (transition)	0.105	0.895		227	681	3	TTA -> TTG	None
A	G	6	6	1	6	6	1	A -> G	SNP (transition)	0.118	0.882		2	6	3	TTA -> TTG	None
T	G	540	540	1	540	540	1	T -> G	SNP (transversion)	0.118	0.829		180	540	3	CCT -> CCG	None
G	A	45	45	1	45	45	1	G -> A	SNP (transition)	0.132	0.868		15	45	3	TTG -> TTA	None
A	T	306	306	1	306	306	1	A -> T	SNP (transversion)	0.132	0.224		102	306	3	GTA -> GTT	None
C	T	216	216	1	216	216	1	C -> T	SNP (transition)	0.145	0.855		72	216	3	TAC -> TAT	None
T	C	609	609	1	609	609	1	T -> C	SNP (transition)	0.171	0.829		203	609	3	GGT -> GGC	None
G	A	186	186	1	186	186	1	G -> A	SNP (transition)	0.224	0.776		62	186	3	ACG -> ACA	None
A	G	738	738	1	738	738	1	A -> G	SNP (transition)	0.224	0.776		246	738	3	AAA -> AAG	None
C	T	144	144	1	144	144	1	C -> T	SNP (transition)	0.276	0.711		48	144	3	GCC -> GCT	None
A	G	21	21	1	21	21	1	A -> G	SNP (transition)	0.316	0.684		7	21	3	GAA -> GAG	None
G	A	162	162	1	162	162	1	G -> A	SNP (transition)	0.447	0.553		54	162	3	GTG -> GTA	None
A	G	360	360	1	360	360	1	A -> G	SNP (transition)	0.447	0.553		120	360	3	CTA -> CTG	None
A	G	432	432	1	432	432	1	A -> G	SNP (transition)	0.474	0.526		144	432	3	GTA -> GTG	None
C	A	243	243	1	243	243	1	C -> A	SNP (transversion)	0.5	0.487		81	243	3	CGC -> CGA	None
A	G	675	675	1	675	675	1	A -> G	SNP (transition)	0.605	0.395		225	675	3	ACA -> ACG	None
T	C	288	288	1	288	288	1	T -> C	SNP (transition)	0.618	0.382		96	288	3	AGT -> AGC	None
A	C	306	306	1	306	306	1	A -> C	SNP (transversion)	0.645	0.224		102	306	3	GTA -> GTC	None
A	G	546	546	1	546	546	1	A -> G	SNP (transition)	0.645	0.355		182	546	3	ACA -> ACG	None
C	T	327	327	1	327	327	1	C -> T	SNP (transition)	0.658	0.342		109	327	3	AGC -> AGT	None
G	A	696	696	1	696	696	1	G -> A	SNP (transition)	0.684	0.303		232	696	3	ACG -> ACA	None
C	T	567	567	1	567	567	1	C -> T	SNP (transition)	0.737	0.263		189	567	3	ATC -> ATT	None
C	T	276	276	1	276	276	1	C -> T	SNP (transition)	0.862	0.132		92	276	3	GCC -> GCT	None
C	T	261	261	1	261	261	1	C -> T	SNP (transition)	0.908	0.092		87	261	3	ATC -> ATT	None
G	A	366	366	1	366	366	1	G -> A	SNP (transition)	0.908	0.092		122	366	3	CAG -> CAA	None
C	T	720	720	1	720	720	1	C -> T	SNP (transition)	1			240	720	3	ATC -> ATT	None
A	C	574	574	1	574	574	1	A -> C	SNP (transversion)	0.007	0.987	K -> Q	192	574	1	AAA -> CAA	Substitution
CC	TT	143	144	2	143	144	2	CC -> TT	Substitution	0.013		A -> V	48	143	2	GCC -> GTT	Substitution
ACG	GCA	151	153	2	151	153	2	ACG -> GCA	Substitution	0.013		T -> A	51	151	1	ACG -> GCA	Substitution
G	A	91	91	1	91	91	1	G -> A	SNP (transition)	0.013	0.987	A -> T	31	91	1	GCC -> ACC	Substitution
G	T	254	254	1	254	254	1	G -> T	SNP (transversion)	0.013	0.987	R -> M	85	254	2	AGG -> ATG	Substitution
C	T	496	496	1	496	496	1	C -> T	SNP (transition)	0.013	0.987	P -> S	166	496	1	CCC -> TCC	Substitution
G	A	676	676	1	676	676	1	G -> A	SNP (transition)	0.013	0.987	D -> N	226	676	1	GAT -> AAT	Substitution
T	A	753	753	1	753	753	1	T -> A	SNP (transversion)	0.013	0.184	N -> K	251	753	3	AAT -> AAA	Substitution
TCA	GTG	733	735	3	733	735	3	TCA -> GTG	Substitution	0.026		S -> V	245	733	1	TCA -> GTG	Substitution
C	T	143	143	1	143	143	1	C -> T	SNP (transition)	0.026	0.961	A -> V	48	143	2	GCC -> GTC	Substitution
G	A	145	145	1	145	145	1	G -> A	SNP (transition)	0.026	0.974	A -> T	49	145	1	GCT -> ACT	Substitution
CA	TG	131	132	2	131	132	2	CA -> TG	Substitution	0.039		A -> V	44	131	2	GCA -> GTG	Substitution
G	A	139	139	1	139	139	1	G -> A	SNP (transition)	0.066	0.934	V -> I	47	139	1	GTC -> ATC	Substitution
G	A	148	148	1	148	148	1	G -> A	SNP (transition)	0.079	0.921	V -> I	50	148	1	GTA -> ATA	Substitution
T	G	753	753	1	753	753	1	T -> G	SNP (transversion)	0.118	0.184	N -> K	251	753	3	AAT -> AAG	Substitution
A	C	754	754	1	754	754	1	A -> C	SNP (transversion)	0.118	0.882	K -> Q	252	754	1	AAA -> CAA	Substitution
A	G	31	31	1	31	31	1	A -> G	SNP (transition)	0.263	0.737	I -> V	11	31	1	ATT -> GTT	Substitution
TCA	GCG	733	735	2	733	735	2	TCA -> GCG	Substitution	0.618		S -> A	245	733	1	TCA -> GCG	Substitution
G	A	745	745	1	745	745	1	G -> A	SNP (transition)	0.658	0.342	A -> T	249	745	1	GCA -> ACA	Substitution
AAT	GAG	751	753	2	751	753	2	AAT -> GAG	Substitution	0.684		N -> E	251	751	1	AAT -> GAG	Substitution
G	A	722	722	1	722	722	1	G -> A	SNP (transition)	1		R -> K	241	722	2	AGA -> AAA	Substitution

[truncated: 14 more sheets: HP0532, HP0534, HP0536, HP0537, HP0538, cagL (HP0539), cagI (HP0540), HP0541, HP0542, cagF (HP0543), cagE (HP0544), HP0546a, cagC (HP0546), cagA (HP0547)]
